# Supplementary material for: Pan-genome wide identification and analysis of the SAMS gene family in sunflowers (Helianthus annuus L.) revealed their intraspecies diversity and potential roles in abiotic stress tolerance
Source: Front Plant Sci. 2024 Nov 13;15:1499024. doi: 10.3389/fpls.2024.1499024 (PMC11598334; doi:10.3389/fpls.2024.1499024)
Supplement: Supplementary file 1 [file Table1.xlsx]

## Sheet: Table S1
Table S1 The primers were used for qRT-PCR of the SAMS gene family in sunflower_x000D_
Genes	Sequence of oligonucleotides forward (F) and reverse (R)
HanSAMS1	F:CCATTGTCGGTGTGTGTTGA
	R:AATCGCCATCATCCCTGG
HanSAMS2	F:AGGCAAGCGGCTAAGAGTG
	R:CAACAAACACAGATAACGGTTCAG
HanSAMS3	F:TCGGGTTTGTATCGGATGA
	R:GATTTCCTCAGGCTTCTTTGTC
HanSAMS4	F:AAGAGTATTGTGGCGTCGG
	R:GATTGTTCCAGTCGTGTATGTG
HanSAMS5	F:TGATACTGGCACTGACTGAACA
	R:GAATGGCGTCCGAGACTT
HanSAMS6	F:AAAGCAAAGTCGCCTGCG
	R:GGATGTGAACCCGATGTTTCT
HanSAMS7	F:GATGTTGGTCTTGATGCCG
	R:CGATTTCCTCTGGCTTCTTG
Actin	F:ATCAGGAGACAGATGAAAGCG
	R:CCCAAAGTACACCTGGTCAAG

## Sheet: Table S2
Table S2 The secondary structure of SAMS protein sequences in nine sunflowers
Gene Name	Gene ID	Alpha helix（%）_x000D_	Extended strand (%)	Beta turn (%)	Random coil（%）_x000D_
XRQ-HanSAMS1	HanXRQr2_Chr01g0040721	37.69	13.85	8.21	40.26
XRQ-HanSAMS2	HanXRQr2_Chr02g0076781	33.08	15.9	6.92	44.1
XRQ-HanSAMS3	HanXRQr2_Chr05g0218761	35.81	15.09	7.67	41.43
XRQ-HanSAMS4	HanXRQr2_Chr07g0301771	34.1	14.62	7.95	43.33
XRQ-HanSAMS5	HanXRQr2_Chr11g0515381	31.79	14.36	7.95	45.9
XRQ-HanSAMS6	HanXRQr2_Chr13g0586041	30.51	15.38	8.72	45.38
XRQ-HanSAMS7	HanXRQr2_Chr14g0659171	36.15	14.1	7.69	42.05
HA89-HanSAMS1	HanHA89Chr01g0035721	37.69	13.85	8.21	40.26
HA89-HanSAMS2	HanHA89Chr02g0072371	33.08	15.9	6.92	44.1
HA89-HanSAMS3	HanHA89Chr05g0193641	35.81	15.09	7.67	41.43
HA89-HanSAMS4	HanHA89Chr07g0265261	34.1	14.62	7.95	43.33
HA89-HanSAMS6	HanHA89Chr13g0512461	30.51	15.38	8.72	45.38
HA89-HanSAMS7	HanHA89Chr14g0584821	36.15	14.1	7.69	42.05
HA300-HanSAMS1	HanHA300Chr01g0033191	32.31	15.38	7.18	45.13
HA300-HanSAMS2	HanHA300Chr02g0063931	33.08	15.9	6.92	44.1
HA300-HanSAMS3	HanHA300Chr05g0178901	35.81	15.09	7.67	41.43
HA300-HanSAMS4	HanHA300Chr07g0248451	34.1	14.62	7.95	43.33
HA300-HanSAMS5	HanHA300Chr11g0422801	31.79	14.36	7.95	45.9
HA300-HanSAMS6	HanHA300Chr13g0480381	30.51	15.38	8.72	45.38
HA300-HanSAMS7	HanHA300Chr14g0536951	36.15	14.1	7.69	42.05
IR-HanSAMS2	HanIRChr02g0089631	33.08	15.9	6.92	44.1
IR-HanSAMS3	HanIRChr05g0235181	35.81	15.09	7.67	41.43
IR-HanSAMS4	HanIRChr07g0325441	34.1	14.62	7.95	43.33
IR-HanSAMS5	HanIRChr11g0553961	31.79	14.36	7.95	45.9
IR-HanSAMS6	HanIRChr13g0638071	30.51	15.38	8.72	45.38
IR-HanSAMS7	HanIRChr14g0715241	36.15	14.1	7.69	42.05
LR1-HanSAMS1.1	HanLR1Chr00c0365g0744971	37.69	13.85	8.21	40.26
LR1-HanSAMS1.2	HanLR1Chr00c0566g0760211	32.31	15.38	7.18	45.13
LR1-HanSAMS2	HanLR1Chr02g0066821	33.08	15.9	6.92	44.1
LR1-HanSAMS4	HanLR1Chr07g0247581	34.1	14.62	7.95	43.33
LR1-HanSAMS5	HanLR1Chr11g0424191	31.79	14.36	7.95	45.9
LR1-HanSAMS6	HanLR1Chr13g0482441	33.08	14.1	8.21	44.62
LR1-HanSAMS7	HanLR1Chr14g0547181	35.13	14.62	8.97	41.28
OQP8-HanSAMS1	HanOQP8Chr01g0034171	32.05	16.92	7.95	43.08
OQP8-HanSAMS2	HanOQP8Chr02g0077651	33.08	15.9	6.92	44.1
OQP8-HanSAMS4	HanOQP8Chr07g0255101	34.1	14.62	7.95	43.33
OQP8-HanSAMS5	HanOQP8Chr11g0424921	31.79	14.36	7.95	45.9
OQP8-HanSAMS6	HanOQP8Chr13g0481321	30.51	15.38	8.72	45.38
OQP8-HanSAMS7	HanOQP8Chr14g0544331	36.15	14.1	7.69	42.05
PI659440-HanSAMS1	HanPI659440Chr00c05g0713751	31.28	16.41	7.95	44.36
PI659440-HanSAMS2	HanPI659440Chr02g0085791	33.08	15.9	6.92	44.1
PI659440-HanSAMS3	HanPI659440Chr05g0204041	35.81	15.09	7.67	41.43
PI659440-HanSAMS5	HanPI659440Chr11g0438411	31.79	14.36	7.95	45.9
PI659440-HanSAMS6	HanPI659440Chr13g0489401	31.54	15.9	8.72	43.85
PI659440-HanSAMS7	HanPI659440Chr14g0565851	36.15	14.1	7.69	42.05
PSC8-HanSAMS1	HanPSC8Chr01g0039531	32.05	16.92	7.95	43.08
PSC8-HanSAMS2	HanPSC8Chr02g0074491	33.08	15.9	6.92	44.1
PSC8-HanSAMS3	HanPSC8Chr05g0211181	35.81	15.09	7.67	41.43
PSC8-HanSAMS4	HanPSC8Chr07g0292091	34.1	14.62	7.95	43.33
PSC8-HanSAMS5	HanPSC8Chr11g0496671	34.62	14.62	8.46	42.31
PSC8-HanSAMS7	HanPSC8Chr14g0632221	36.15	14.1	7.69	42.05
RHA438-HanSAMS1	HanRHA438Chr01g0041581	37.69	13.85	8.21	40.26
RHA438-HanSAMS2	HanRHA438Chr02g0088081	33.08	15.9	6.92	44.1
RHA438-HanSAMS3	HanRHA438Chr05g0227851	35.81	15.09	7.67	41.43
RHA438-HanSAMS4	HanRHA438Chr07g0311691	34.1	14.62	7.95	43.33
RHA438-HanSAMS5	HanRHA438Chr11g0527231	34.62	14.62	8.46	42.31
RHA438-HanSAMS6	HanRHA438Chr13g0596681	30.51	15.38	8.72	45.38
RHA438-HanSAMS7	HanRHA438Chr14g0670101	36.15	14.1	7.69	42.05

## Sheet: Table S3
Table S3 GC, GC1s, GC2s, GC3s, GC12 and ENC values of SAMS genes in nine sunflowers_x000D_
SAM Group	Gene name	GC	GC1s	GC2s	GC3s	GC12	ENC
HanSAMS1	HA300-HanSAMS1	49.74	56.84	40	52.37	48.42	53.05
HanSAMS1	HA89-HanSAMS1	49.39	57.11	40.26	50.79	48.685	52.88
HanSAMS1	OQP8-HanSAMS1	49.65	56.84	40.26	51.84	48.55	53.29
HanSAMS1	PI659440-HanSAMS1	49.74	56.84	40.26	52.11	48.55	53.62
HanSAMS1	PSC8-HanSAMS1	49.82	56.84	40.26	52.37	48.55	53.27
HanSAMS1	RHA438-HanSAMS1	49.39	57.11	40.26	50.79	48.685	52.88
HanSAMS1	XRQ-HanSAMS1	49.52	57.26	40.37	50.92	48.815	52.88
HanSAMS1.1	LR1-HanSAMS1.1	49.39	57.11	40.26	50.79	48.685	52.88
HanSAMS1.2	LR1-HanSAMS1.2	49.74	56.84	40	52.37	48.42	53.05
HanSAMS2	HA300-HanSAMS2	51.84	58.68	41.32	55.53	50	48.1
HanSAMS2	HA89-HanSAMS2	51.84	58.68	41.32	55.53	50	48.1
HanSAMS2	IR-HanSAMS2	51.32	58.68	41.32	53.95	50	49.74
HanSAMS2	LR1-HanSAMS2	51.32	58.68	41.32	53.95	50	49.74
HanSAMS2	OQP8-HanSAMS2	51.84	58.68	41.32	55.53	50	48.1
HanSAMS2	PI659440-HanSAMS2	51.49	58.68	41.32	54.47	50	48.99
HanSAMS2	PSC8-HanSAMS2	51.32	58.68	41.32	53.95	50	49.74
HanSAMS2	RHA438-HanSAMS2	51.93	58.68	41.32	55.79	50	49.29
HanSAMS2	XRQ-HanSAMS2	51.98	58.84	41.42	55.67	50.13	48.1
HanSAMS3	HA300-HanSAMS3	48.95	57.11	40	49.74	48.555	51.46
HanSAMS3	HA89-HanSAMS3	48.95	57.11	40	49.74	48.555	51.46
HanSAMS3	IR-HanSAMS3	49.21	57.37	40	50.26	48.685	52.74
HanSAMS3	PI659440-HanSAMS3	49.39	57.37	40	50.79	48.685	51.53
HanSAMS3	PSC8-HanSAMS3	48.95	57.11	40	49.74	48.555	52.05
HanSAMS3	RHA438-HanSAMS3	48.95	57.11	40	49.74	48.555	51.46
HanSAMS3	XRQ-HanSAMS3	48.95	57.11	40	49.74	48.555	51.46
HanSAMS4	HA300-HanSAMS4	51.14	57.89	40.53	55	49.21	45.2
HanSAMS4	HA89-HanSAMS4	51.14	57.89	40.53	55	49.21	45.2
HanSAMS4	IR-HanSAMS4	51.23	57.89	40.53	55.26	49.21	45.16
HanSAMS4	LR1-HanSAMS4	51.23	57.89	40.53	55.26	49.21	45.16
HanSAMS4	OQP8-HanSAMS4	51.14	57.89	40.53	55	49.21	45.2
HanSAMS4	PSC8-HanSAMS4	51.23	57.89	40.53	55.26	49.21	45.16
HanSAMS4	RHA438-HanSAMS4	51.14	57.89	40.53	55	49.21	45.2
HanSAMS4	XRQ-HanSAMS4	51.28	58.05	40.63	55.15	49.34	45.2
HanSAMS5	HA300-HanSAMS5	52.54	57.63	40.79	59.21	49.21	51.11
HanSAMS5	IR-HanSAMS5	52.11	57.63	40.79	57.89	49.21	50.72
HanSAMS5	LR1-HanSAMS5	52.54	57.63	40.79	59.21	49.21	51.11
HanSAMS5	OQP8-HanSAMS5	52.54	57.63	40.79	59.21	49.21	51.11
HanSAMS5	PI659440-HanSAMS5	52.46	57.63	40.79	58.95	49.21	50.9
HanSAMS5	PSC8-HanSAMS5	52.54	57.63	40.53	59.47	49.08	52.11
HanSAMS5	RHA438-HanSAMS5	52.54	57.63	40.53	59.47	49.08	52.11
HanSAMS5	XRQ-HanSAMS5	52.59	57.78	40.9	59.1	49.34	51.25
HanSAMS6	HA300-HanSAMS6	50.96	57.37	41.32	54.21	49.345	52.61
HanSAMS6	HA89-HanSAMS6	50.96	57.37	41.32	54.21	49.345	52.61
HanSAMS6	IR-HanSAMS6	50.96	57.37	41.32	54.21	49.345	52.61
HanSAMS6	LR1-HanSAMS6	51.75	57.89	41.32	56.05	49.605	52.72
HanSAMS6	OQP8-HanSAMS6	50.96	57.37	41.32	54.21	49.345	52.61
HanSAMS6	PI659440-HanSAMS6	51.4	57.89	41.32	55	49.605	51.86
HanSAMS6	RHA438-HanSAMS6	50.96	57.37	41.32	54.21	49.345	52.61
HanSAMS6	XRQ-HanSAMS6	51.1	57.52	41.42	54.35	49.47	52.61
HanSAMS7	HA300-HanSAMS7	50.96	58.16	40	54.74	49.08	41.76
HanSAMS7	HA89-HanSAMS7	50.96	58.16	40	54.74	49.08	41.76
HanSAMS7	IR-HanSAMS7	50.96	58.16	40	54.74	49.08	41.76
HanSAMS7	LR1-HanSAMS7	51.14	58.42	40.26	54.74	49.34	43.9
HanSAMS7	OQP8-HanSAMS7	50.96	58.16	40	54.74	49.08	41.76
HanSAMS7	PI659440-HanSAMS7	51.49	58.16	40	56.32	49.08	43.87
HanSAMS7	PSC8-HanSAMS7	50.96	58.16	40	54.74	49.08	41.76
HanSAMS7	RHA438-HanSAMS7	50.96	58.16	40	54.74	49.08	41.76
HanSAMS7	XRQ-HanSAMS7	51.1	58.31	40.11	54.88	49.21	41.76

## Sheet: Table S4
Table S4 Frequency of synonymous codons of SAMS genes in nine sunflowers_x000D_
AA	CODON	HA89		HA300		XRQ		IR		LR1		OQP8		PI659440		PSC8		RHA438
		NUM	RSCU	NUM	RSCU	NUM	RSCU	NUM	RSCU	NUM	RSCU	NUM	RSCU	NUM	RSCU	NUM	RSCU	NUM	RSCU
Phe	UUU	31	0.79	38	0.83	37	0.81	30	0.76	41	0.91	30	0.78	32	0.81	32	0.82	36	0.79
Phe	UUC	47	1.21	54	1.17	54	1.19	49	1.24	49	1.09	47	1.22	47	1.19	46	1.18	55	1.21
Leu	UUA	8	0.32	9	0.31	10	0.34	8	0.32	9	0.31	7	0.28	9	0.36	8	0.32	9	0.3
Leu	UUG	26	1.03	29	0.99	28	0.95	24	0.95	21	0.72	19	0.76	24	0.95	25	0.99	29	0.98
Leu	CUU	55	2.17	58	1.98	58	1.97	50	1.99	62	2.11	52	2.08	43	1.71	50	1.97	58	1.96
Leu	CUC	39	1.54	49	1.67	51	1.73	44	1.75	47	1.6	42	1.68	45	1.79	43	1.7	51	1.72
Leu	CUA	17	0.67	22	0.75	22	0.75	17	0.68	26	0.89	21	0.84	20	0.79	19	0.75	22	0.74
Leu	CUG	7	0.28	9	0.31	8	0.27	8	0.32	11	0.38	9	0.36	10	0.4	7	0.28	9	0.3
Ile	AUU	53	1.07	61	1.05	62	1.08	53	1.08	64	1.1	50	1.01	53	1.07	54	1.08	62	1.08
Ile	AUC	86	1.74	104	1.79	101	1.75	86	1.76	101	1.73	92	1.85	86	1.74	89	1.78	101	1.75
Ile	AUA	9	0.18	9	0.16	10	0.17	8	0.16	10	0.17	7	0.14	9	0.18	7	0.14	10	0.17
Met	AUG	47	1	55	1	55	1	47	1	56	1	48	1	47	1	47	1	55	1
Val	GUU	66	1.36	73	1.3	75	1.33	59	1.22	70	1.27	61	1.28	67	1.39	62	1.28	71	1.26
Val	GUC	60	1.24	70	1.24	68	1.21	63	1.3	71	1.29	61	1.28	56	1.16	61	1.26	71	1.26
Val	GUA	10	0.21	11	0.2	12	0.21	12	0.25	12	0.22	8	0.17	12	0.25	10	0.21	14	0.25
Val	GUG	58	1.2	71	1.26	70	1.24	60	1.24	68	1.23	61	1.28	58	1.2	60	1.24	69	1.23
Ser	UCU	23	1.53	29	1.64	29	1.64	27	1.8	24	1.36	25	1.63	26	1.7	27	1.8	27	1.53
Ser	UCC	17	1.13	18	1.02	19	1.08	17	1.13	20	1.13	17	1.11	17	1.11	14	0.93	21	1.19
Ser	UCA	11	0.73	11	0.62	11	0.62	9	0.6	10	0.57	10	0.65	7	0.46	10	0.67	11	0.62
Ser	UCG	12	0.8	16	0.91	15	0.85	10	0.67	20	1.13	13	0.85	14	0.91	12	0.8	15	0.85
Pro	CCU	16	0.59	18	0.55	17	0.52	20	0.71	10	0.3	10	0.36	16	0.57	19	0.69	18	0.56
Pro	CCC	31	1.14	37	1.14	37	1.14	27	0.96	44	1.33	35	1.25	32	1.13	29	1.05	37	1.15
Pro	CCA	29	1.06	31	0.95	32	0.98	31	1.11	31	0.94	28	1	24	0.85	27	0.98	31	0.96
Pro	CCG	33	1.21	44	1.35	44	1.35	34	1.21	47	1.42	39	1.39	41	1.45	35	1.27	43	1.33
Thr	ACU	50	1.04	57	1.02	57	1.02	53	1.1	57	1.01	50	1.03	42	0.88	52	1.09	57	1.02
Thr	ACC	95	1.97	106	1.89	105	1.88	93	1.93	99	1.75	88	1.81	94	1.97	88	1.85	103	1.84
Thr	ACA	31	0.64	35	0.62	37	0.66	30	0.62	38	0.67	33	0.68	29	0.61	30	0.63	38	0.68
Thr	ACG	17	0.35	26	0.46	25	0.45	17	0.35	32	0.57	24	0.49	26	0.54	20	0.42	26	0.46
Ala	GCU	72	1.66	83	1.64	84	1.66	77	1.76	75	1.49	71	1.63	68	1.57	73	1.68	85	1.68
Ala	GCC	40	0.92	46	0.91	46	0.91	43	0.98	48	0.95	39	0.9	42	0.97	44	1.01	47	0.93
Ala	GCA	31	0.71	35	0.69	34	0.67	29	0.66	32	0.63	29	0.67	30	0.69	29	0.67	33	0.65
Ala	GCG	31	0.71	38	0.75	38	0.75	26	0.59	47	0.93	35	0.8	33	0.76	28	0.64	37	0.73
Tyr	UAU	28	0.89	31	0.83	32	0.85	22	0.7	33	0.85	25	0.76	30	0.92	22	0.69	32	0.85
Tyr	UAC	35	1.11	44	1.17	43	1.15	41	1.3	45	1.15	41	1.24	35	1.08	42	1.31	43	1.15
TER	UAA	1	0.5	1	0.43	1	0.43	1	0.5	0	0	0	0	1	0.5	1	0.5	1	0.43
TER	UAG	0	0	0	0	0	0	0	0	0	0	0	0	0	0	0	0	0	0
His	CAU	27	0.75	29	0.69	29	0.69	26	0.7	20	0.49	21	0.59	22	0.61	25	0.7	31	0.74
His	CAC	45	1.25	55	1.31	55	1.31	48	1.3	61	1.51	50	1.41	50	1.39	46	1.3	53	1.26
Gln	CAA	59	1.53	68	1.51	68	1.51	55	1.45	73	1.55	61	1.52	58	1.51	57	1.48	68	1.51
Gln	CAG	18	0.47	22	0.49	22	0.49	21	0.55	21	0.45	19	0.47	19	0.49	20	0.52	22	0.49
Asn	AAU	19	0.44	22	0.44	23	0.46	19	0.44	25	0.49	18	0.41	19	0.44	21	0.48	23	0.46
Asn	AAC	67	1.56	79	1.56	78	1.54	67	1.56	78	1.51	69	1.59	68	1.56	66	1.52	78	1.54
Lys	AAA	54	0.67	63	0.67	62	0.66	51	0.63	69	0.74	59	0.73	56	0.7	46	0.56	62	0.66
Lys	AAG	108	1.33	126	1.33	127	1.34	110	1.37	118	1.26	102	1.27	105	1.3	117	1.44	127	1.34
Asp	GAU	82	0.9	95	0.9	95	0.9	80	0.87	94	0.9	77	0.86	84	0.94	82	0.9	94	0.89
Asp	GAC	100	1.1	116	1.1	116	1.1	103	1.13	114	1.1	103	1.14	95	1.06	100	1.1	117	1.11
Glu	GAA	57	0.84	67	0.85	67	0.85	52	0.78	73	0.92	58	0.87	62	0.91	55	0.81	67	0.85
Glu	GAG	79	1.16	91	1.15	91	1.15	82	1.22	86	1.08	76	1.13	75	1.09	81	1.19	91	1.15
Cys	UGU	9	0.37	10	0.36	11	0.39	8	0.33	11	0.39	6	0.25	8	0.33	11	0.46	12	0.42
Cys	UGC	40	1.63	46	1.64	46	1.61	40	1.67	46	1.61	42	1.75	40	1.67	37	1.54	45	1.58
Trp	UGG	19	1	22	1	22	1	19	1	21	1	18	1	19	1	19	1	22	1
Arg	CGU	16	0.99	18	0.96	18	0.96	15	0.95	19	0.99	14	0.87	16	0.99	17	1.04	17	0.9
Arg	CGC	9	0.56	10	0.53	10	0.53	10	0.63	8	0.42	7	0.43	9	0.56	9	0.55	11	0.58
Arg	CGA	3	0.19	4	0.21	4	0.21	2	0.13	3	0.16	4	0.25	3	0.19	3	0.18	4	0.21
Arg	CGG	13	0.8	16	0.85	16	0.85	11	0.69	21	1.1	16	0.99	15	0.93	13	0.8	16	0.85
Ser	AGU	12	0.8	12	0.68	12	0.68	10	0.67	13	0.74	11	0.72	9	0.59	9	0.6	12	0.68
Ser	AGC	15	1	20	1.13	20	1.13	17	1.13	19	1.08	16	1.04	19	1.24	18	1.2	20	1.13
Arg	AGA	18	1.11	21	1.12	21	1.12	18	1.14	18	0.94	16	0.99	20	1.24	16	0.98	21	1.12
Arg	AGG	38	2.35	44	2.34	44	2.34	39	2.46	46	2.4	40	2.47	34	2.1	40	2.45	44	2.34
Gly	GGU	125	2.35	142	2.29	140	2.26	120	2.24	141	2.32	123	2.34	118	2.23	122	2.3	141	2.27
Gly	GGC	15	0.28	18	0.29	20	0.32	17	0.32	17	0.28	17	0.32	18	0.34	13	0.25	19	0.31
Gly	GGA	38	0.71	45	0.73	45	0.73	44	0.82	37	0.61	33	0.63	38	0.72	43	0.81	45	0.73
Gly	GGG	35	0.66	43	0.69	43	0.69	33	0.62	48	0.79	37	0.7	38	0.72	34	0.64	43	0.69

## Sheet: Table S5
Table S5 Cis-acting elements analysis of SAMS genes in nine sunflowers_x000D_
Gene name	Start	End	Cis-elements	Sub class	Main Class
HA300-HanSAMS2	347	353	TCT-motif	light responsiveness	light response
HA300-HanSAMS2	1324	1330	TCT-motif	light responsiveness	light response
HA300-HanSAMS2	657	662	TGACG-motif	MeJA-responsiveness	hormone respone
HA300-HanSAMS2	657	662	CGTCA-motif	MeJA-responsiveness	hormone respone
HA300-HanSAMS2	179	185	MYC	MYC binding site	stress respone
HA300-HanSAMS2	252	258	MYC	MYC binding site	stress respone
HA300-HanSAMS2	1220	1226	MYC	MYC binding site	stress respone
HA300-HanSAMS2	1262	1268	MYC	MYC binding site	stress respone
HA300-HanSAMS2	1401	1407	MYC	MYC binding site	stress respone
HA300-HanSAMS2	1706	1712	MYC	MYC binding site	stress respone
HA300-HanSAMS2	933	939	DRE core	dehydration; low-temp; salt stresses	stress respone
HA300-HanSAMS2	244	252	ERE	ethylene response element	hormone respone
HA300-HanSAMS2	1479	1487	ERE	ethylene response element	hormone respone
HA300-HanSAMS2	336	342	ARE	anaerobic induction	stress respone
HA300-HanSAMS2	424	430	ARE	anaerobic induction	stress respone
HA300-HanSAMS2	589	595	ARE	anaerobic induction	stress respone
HA300-HanSAMS2	100	110	TC-rich repeats	defense and stress responsiveness	stress respone
HA300-HanSAMS2	1076	1082	MBS	drought-inducibility	stress respone
HA300-HanSAMS2	1991	1997	MBS	drought-inducibility	stress respone
HA300-HanSAMS2	381	387	MYB	MYB binding site	stress respone
HA300-HanSAMS2	402	408	MYB	MYB binding site	stress respone
HA300-HanSAMS2	566	572	MYB	MYB binding site	stress respone
HA300-HanSAMS2	902	908	MYB	MYB binding site	stress respone
HA300-HanSAMS2	1646	1652	MYB	MYB binding site	stress respone
HA300-HanSAMS2	1945	1951	MYB	MYB binding site	stress respone
HA300-HanSAMS2	894	901	AAGAA-motif	cis-element involved in seed specific expression	growth and development
HA300-HanSAMS2	1513	1520	MRE	light responsiveness	light response
HA300-HanSAMS2	1502	1512	G-box	light responsiveness	light response
HA300-HanSAMS2	657	662	as-1	salicylic acid responsiveness	hormone respone
HA300-HanSAMS2	1928	1936	ATC-motif	light responsiveness	light response
HA300-HanSAMS2	825	830	STRE	stress response element	stress respone
HA300-HanSAMS2	1865	1873	chs-CMA1a	light responsiveness	light response
HA300-HanSAMS2	1925	1933	chs-CMA1a	light responsiveness	light response
HA300-HanSAMS2	153	159	Box 4	light responsiveness	light response
HA300-HanSAMS2	168	174	Box 4	light responsiveness	light response
HA300-HanSAMS2	240	246	Box 4	light responsiveness	light response
HA300-HanSAMS2	514	520	Box 4	light responsiveness	light response
HA300-HanSAMS2	849	855	Box 4	light responsiveness	light response
HA300-HanSAMS2	1645	1652	GARE-motif	gibberellin-responsiveness	hormone respone
HA300-HanSAMS2	808	814	GC-motif	anoxic specific inducibility element GC-motif	stress respone
HA300-HanSAMS2	1198	1204	W box	Fungal elicitor responsive element;wound responsive	stress respone
HA300-HanSAMS2	43	49	LTR	low-temperature responsiveness	stress respone
HA300-HanSAMS6	1321	1328	GARE-motif	gibberellin-responsiveness	hormone respone
HA300-HanSAMS6	461	467	Box 4	light responsiveness	light response
HA300-HanSAMS6	925	935	ACE	light responsiveness	light response
HA300-HanSAMS6	1366	1372	W box	Fungal elicitor responsive element;wound responsive	stress respone
HA300-HanSAMS6	806	813	AAGAA-motif	cis-element involved in seed specific expression	growth and development
HA300-HanSAMS6	257	263	Sp1	light responsiveness	light response
HA300-HanSAMS6	484	490	Sp1	light responsiveness	light response
HA300-HanSAMS6	1418	1425	P-box	gibberellin-responsiveness	hormone respone
HA300-HanSAMS6	423	430	MRE	light responsiveness	light response
HA300-HanSAMS6	998	1005	MRE	light responsiveness	light response
HA300-HanSAMS6	1925	1932	MRE	light responsiveness	light response
HA300-HanSAMS6	1437	1447	TCA	salicylic acid responsiveness	hormone respone
HA300-HanSAMS6	360	366	MYB	MYB binding site	stress respone
HA300-HanSAMS6	716	722	MYB	MYB binding site	stress respone
HA300-HanSAMS6	1322	1328	MYB	MYB binding site	stress respone
HA300-HanSAMS6	1692	1698	MYB	MYB binding site	stress respone
HA300-HanSAMS6	812	817	STRE	stress response element	stress respone
HA300-HanSAMS6	1255	1260	STRE	stress response element	stress respone
HA300-HanSAMS6	1267	1272	STRE	stress response element	stress respone
HA300-HanSAMS6	1575	1580	STRE	stress response element	stress respone
HA300-HanSAMS6	761	767	DRE core	dehydration; low-temp; salt stresses	stress respone
HA300-HanSAMS6	1008	1014	DRE core	dehydration; low-temp; salt stresses	stress respone
HA300-HanSAMS6	1425	1433	ERE	ethylene response element	hormone respone
HA300-HanSAMS6	142	148	ARE	anaerobic induction	stress respone
HA300-HanSAMS6	1651	1657	MYC	MYC binding site	stress respone
OQP8-HanSAMS4	643	653	TC-rich repeats	defense and stress responsiveness	stress respone
OQP8-HanSAMS4	877	883	ARE	anaerobic induction	stress respone
OQP8-HanSAMS4	1698	1704	ARE	anaerobic induction	stress respone
OQP8-HanSAMS4	573	581	ABRE	abscisic acid responsiveness	hormone respone
OQP8-HanSAMS4	574	579	ABRE	abscisic acid responsiveness	hormone respone
OQP8-HanSAMS4	573	579	G-box	light responsiveness	light response
OQP8-HanSAMS4	697	707	circadian	circadian	growth and development
OQP8-HanSAMS4	1213	1219	GT1-motif	light responsiveness	light response
OQP8-HanSAMS4	1246	1252	GT1-motif	light responsiveness	light response
OQP8-HanSAMS4	573	579	ABRE3a	light responsiveness	light response
OQP8-HanSAMS4	507	513	MYC	MYC binding site	stress respone
OQP8-HanSAMS4	1504	1510	MYC	MYC binding site	stress respone
OQP8-HanSAMS4	1801	1809	ATC-motif	light responsiveness	light response
OQP8-HanSAMS4	152	163	chs-Unit 1 m1	light responsiveness	light response
OQP8-HanSAMS4	711	716	STRE	stress response element	stress respone
OQP8-HanSAMS4	853	858	STRE	stress response element	stress respone
OQP8-HanSAMS4	1005	1012	GATA-motif	light responsiveness	light response
OQP8-HanSAMS4	1583	1593	GATA-motif	light responsiveness	light response
OQP8-HanSAMS4	644	654	AAGAA-motif	cis-element involved in seed specific expression	growth and development
OQP8-HanSAMS4	45	51	MYB	MYB binding site	stress respone
OQP8-HanSAMS4	391	397	MYB	MYB binding site	stress respone
OQP8-HanSAMS4	943	949	MYB	MYB binding site	stress respone
OQP8-HanSAMS4	1012	1018	MYB	MYB binding site	stress respone
OQP8-HanSAMS4	1036	1042	MYB	MYB binding site	stress respone
OQP8-HanSAMS4	1159	1165	MYB	MYB binding site	stress respone
OQP8-HanSAMS4	1551	1557	MYB	MYB binding site	stress respone
OQP8-HanSAMS4	430	436	WRE3	wound responsive element	stress respone
OQP8-HanSAMS4	874	880	WRE3	wound responsive element	stress respone
OQP8-HanSAMS4	571	581	ACE	light responsiveness	light response
OQP8-HanSAMS4	153	180	AC-I	Cellular Development	growth and development
OQP8-HanSAMS4	157	184	AC-I	Cellular Development	growth and development
OQP8-HanSAMS4	845	872	AC-I	Cellular Development	growth and development
OQP8-HanSAMS4	573	581	AT~ABRE	abscisic acid responsiveness	hormone respone
OQP8-HanSAMS4	1352	1368	MBSI	flavonoid	growth and development
OQP8-HanSAMS4	664	670	Box 4	light responsiveness	light response
OQP8-HanSAMS4	1758	1764	Box 4	light responsiveness	light response
OQP8-HanSAMS4	41	48	MRE	light responsiveness	light response
OQP8-HanSAMS4	71	78	MRE	light responsiveness	light response
OQP8-HanSAMS4	95	102	MRE	light responsiveness	light response
OQP8-HanSAMS4	140	147	MRE	light responsiveness	light response
OQP8-HanSAMS4	151	158	MRE	light responsiveness	light response
OQP8-HanSAMS4	202	209	MRE	light responsiveness	light response
OQP8-HanSAMS4	1210	1217	MRE	light responsiveness	light response
OQP8-HanSAMS4	1361	1368	MRE	light responsiveness	light response
OQP8-HanSAMS4	1158	1165	GARE-motif	gibberellin-responsiveness	hormone respone
RHA438-HanSAMS4	572	578	ABRE3a	light responsiveness	light response
RHA438-HanSAMS4	429	435	WRE3	wound responsive element	stress respone
RHA438-HanSAMS4	874	880	WRE3	wound responsive element	stress respone
RHA438-HanSAMS4	643	653	AAGAA-motif	cis-element involved in seed specific expression	growth and development
RHA438-HanSAMS4	1005	1012	GATA-motif	light responsiveness	light response
RHA438-HanSAMS4	1583	1593	GATA-motif	light responsiveness	light response
RHA438-HanSAMS4	710	715	STRE	stress response element	stress respone
RHA438-HanSAMS4	853	858	STRE	stress response element	stress respone
RHA438-HanSAMS4	1801	1809	ATC-motif	light responsiveness	light response
RHA438-HanSAMS4	572	580	ABRE	abscisic acid responsiveness	hormone respone
RHA438-HanSAMS4	573	578	ABRE	abscisic acid responsiveness	hormone respone
RHA438-HanSAMS4	570	580	ACE	light responsiveness	light response
RHA438-HanSAMS4	663	669	Box 4	light responsiveness	light response
RHA438-HanSAMS4	1758	1764	Box 4	light responsiveness	light response
RHA438-HanSAMS4	572	578	G-box	light responsiveness	light response
RHA438-HanSAMS4	44	50	MYB	MYB binding site	stress respone
RHA438-HanSAMS4	390	396	MYB	MYB binding site	stress respone
RHA438-HanSAMS4	943	949	MYB	MYB binding site	stress respone
RHA438-HanSAMS4	1012	1018	MYB	MYB binding site	stress respone
RHA438-HanSAMS4	1036	1042	MYB	MYB binding site	stress respone
RHA438-HanSAMS4	1159	1165	MYB	MYB binding site	stress respone
RHA438-HanSAMS4	1551	1557	MYB	MYB binding site	stress respone
RHA438-HanSAMS4	151	162	chs-Unit 1 m1	light responsiveness	light response
RHA438-HanSAMS4	696	706	circadian	circadian	growth and development
RHA438-HanSAMS4	40	47	MRE	light responsiveness	light response
RHA438-HanSAMS4	70	77	MRE	light responsiveness	light response
RHA438-HanSAMS4	94	101	MRE	light responsiveness	light response
RHA438-HanSAMS4	139	146	MRE	light responsiveness	light response
RHA438-HanSAMS4	150	157	MRE	light responsiveness	light response
RHA438-HanSAMS4	201	208	MRE	light responsiveness	light response
RHA438-HanSAMS4	1210	1217	MRE	light responsiveness	light response
RHA438-HanSAMS4	1361	1368	MRE	light responsiveness	light response
RHA438-HanSAMS4	1213	1219	GT1-motif	light responsiveness	light response
RHA438-HanSAMS4	1246	1252	GT1-motif	light responsiveness	light response
RHA438-HanSAMS4	642	652	TC-rich repeats	defense and stress responsiveness	stress respone
RHA438-HanSAMS4	877	883	ARE	anaerobic induction	stress respone
RHA438-HanSAMS4	1698	1704	ARE	anaerobic induction	stress respone
RHA438-HanSAMS4	572	580	AT~ABRE	abscisic acid responsiveness	hormone respone
RHA438-HanSAMS4	506	512	MYC	MYC binding site	stress respone
RHA438-HanSAMS4	1504	1510	MYC	MYC binding site	stress respone
RHA438-HanSAMS4	1352	1368	MBSI	flavonoid	growth and development
RHA438-HanSAMS4	1158	1165	GARE-motif	gibberellin-responsiveness	hormone respone
RHA438-HanSAMS4	152	179	AC-I	Cellular Development	growth and development
RHA438-HanSAMS4	156	183	AC-I	Cellular Development	growth and development
RHA438-HanSAMS4	845	872	AC-I	Cellular Development	growth and development
XRQ-HanSAMS3	1647	1655	dOCT	meristem	growth and development
XRQ-HanSAMS3	737	764	MSA-like	cell cycle	growth and development
XRQ-HanSAMS3	808	814	G-box	light responsiveness	light response
XRQ-HanSAMS3	588	596	chs-CMA1a	light responsiveness	light response
XRQ-HanSAMS3	1921	1927	TCT-motif	light responsiveness	light response
XRQ-HanSAMS3	267	277	AAGAA-motif	cis-element involved in seed specific expression	growth and development
XRQ-HanSAMS3	995	1002	AAGAA-motif	cis-element involved in seed specific expression	growth and development
XRQ-HanSAMS3	897	907	TCA-element	salicylic acid responsiveness	hormone respone
XRQ-HanSAMS3	298	304	CCAAT-box	MYBHv1 binding site	stress respone
XRQ-HanSAMS3	480	486	CCAAT-box	MYBHv1 binding site	stress respone
XRQ-HanSAMS3	739	745	CCAAT-box	MYBHv1 binding site	stress respone
XRQ-HanSAMS3	234	241	GCN4_motif	endosperm	growth and development
XRQ-HanSAMS3	279	285	ARE	anaerobic induction	stress respone
XRQ-HanSAMS3	549	555	ARE	anaerobic induction	stress respone
XRQ-HanSAMS3	735	741	ARE	anaerobic induction	stress respone
XRQ-HanSAMS3	1480	1486	ARE	anaerobic induction	stress respone
XRQ-HanSAMS3	1555	1561	ARE	anaerobic induction	stress respone
XRQ-HanSAMS3	1419	1427	ERE	ethylene response element	hormone respone
XRQ-HanSAMS3	99	105	MYB	MYB binding site	stress respone
XRQ-HanSAMS3	593	599	MYB	MYB binding site	stress respone
XRQ-HanSAMS3	712	718	MYB	MYB binding site	stress respone
XRQ-HanSAMS3	1047	1053	MYB	MYB binding site	stress respone
XRQ-HanSAMS3	1083	1089	MYB	MYB binding site	stress respone
XRQ-HanSAMS3	1724	1730	MYB	MYB binding site	stress respone
XRQ-HanSAMS3	65	76	GATA-motif	light responsiveness	light response
XRQ-HanSAMS3	298	304	MYB recognition site	MYB binding site	stress respone
XRQ-HanSAMS3	480	486	MYB recognition site	MYB binding site	stress respone
XRQ-HanSAMS3	739	745	MYB recognition site	MYB binding site	stress respone
XRQ-HanSAMS3	374	383	WUN-motif	wound responsive element	stress respone
XRQ-HanSAMS3	143	153	TCA	salicylic acid responsiveness	hormone respone
XRQ-HanSAMS3	936	946	TCA	salicylic acid responsiveness	hormone respone
XRQ-HanSAMS3	806	816	ABRE	abscisic acid responsiveness	hormone respone
XRQ-HanSAMS3	808	813	ABRE	abscisic acid responsiveness	hormone respone
XRQ-HanSAMS3	1484	1491	MRE	light responsiveness	light response
XRQ-HanSAMS3	1499	1506	MRE	light responsiveness	light response
XRQ-HanSAMS3	1765	1772	MRE	light responsiveness	light response
XRQ-HanSAMS3	818	824	WRE3	wound responsive element	stress respone
XRQ-HanSAMS3	834	840	WRE3	wound responsive element	stress respone
XRQ-HanSAMS3	1705	1711	WRE3	wound responsive element	stress respone
XRQ-HanSAMS3	225	231	MYC	MYC binding site	stress respone
XRQ-HanSAMS3	257	263	MYC	MYC binding site	stress respone
XRQ-HanSAMS3	850	855	STRE	stress response element	stress respone
XRQ-HanSAMS3	862	867	STRE	stress response element	stress respone
XRQ-HanSAMS3	878	883	STRE	stress response element	stress respone
XRQ-HanSAMS3	1062	1067	STRE	stress response element	stress respone
XRQ-HanSAMS3	808	814	ABRE3a	light responsiveness	light response
XRQ-HanSAMS3	93	103	TC-rich repeats	defense and stress responsiveness	stress respone
XRQ-HanSAMS3	1237	1247	TC-rich repeats	defense and stress responsiveness	stress respone
XRQ-HanSAMS3	1917	1927	TC-rich repeats	defense and stress responsiveness	stress respone
XRQ-HanSAMS3	458	464	GT1-motif	light responsiveness	light response
XRQ-HanSAMS3	1725	1732	GT1-motif	light responsiveness	light response
XRQ-HanSAMS3	1039	1045	CAT-box	meristem	growth and development
LR1-HanSAMS1.1	1907	1913	A-box	light responsiveness	light response
LR1-HanSAMS1.1	1944	1950	A-box	light responsiveness	light response
LR1-HanSAMS1.1	32	42	TCA-element	salicylic acid responsiveness	hormone respone
LR1-HanSAMS1.1	100	106	CAT-box	meristem	growth and development
LR1-HanSAMS1.1	784	794	circadian	circadian	growth and development
LR1-HanSAMS1.1	1733	1739	MBS	drought-inducibility	stress respone
LR1-HanSAMS1.1	1023	1050	MSA-like	cell cycle	growth and development
LR1-HanSAMS1.1	1025	1034	MSA-like	cell cycle	growth and development
LR1-HanSAMS1.1	365	371	ARE	anaerobic induction	stress respone
LR1-HanSAMS1.1	719	725	ARE	anaerobic induction	stress respone
LR1-HanSAMS1.1	1887	1893	ARE	anaerobic induction	stress respone
LR1-HanSAMS1.1	1934	1940	ARE	anaerobic induction	stress respone
LR1-HanSAMS1.1	1109	1115	G-box	light responsiveness	light response
LR1-HanSAMS1.1	1129	1135	G-box	light responsiveness	light response
LR1-HanSAMS1.1	1641	1655	AT1-motif	light responsiveness	light response
LR1-HanSAMS1.1	1737	1742	as-1	salicylic acid responsiveness	hormone respone
LR1-HanSAMS1.1	1737	1742	CGTCA-motif	MeJA-responsiveness	hormone respone
LR1-HanSAMS1.1	1026	1032	CCAAT-box	MYBHv1 binding site	stress respone
LR1-HanSAMS1.1	1877	1883	Sp1	light responsiveness	light response
LR1-HanSAMS1.1	747	757	AAGAA-motif	cis-element involved in seed specific expression	growth and development
LR1-HanSAMS1.1	568	574	W box	Fungal elicitor responsive element;wound responsive	stress respone
LR1-HanSAMS1.1	1058	1068	O2-site	zein metabolism	growth and development
LR1-HanSAMS1.1	1078	1088	O2-site	zein metabolism	growth and development
LR1-HanSAMS1.1	407	413	MYC	MYC binding site	stress respone
LR1-HanSAMS1.1	429	435	MYC	MYC binding site	stress respone
LR1-HanSAMS1.1	469	475	MYC	MYC binding site	stress respone
LR1-HanSAMS1.1	491	497	MYC	MYC binding site	stress respone
LR1-HanSAMS1.1	493	499	MYC	MYC binding site	stress respone
LR1-HanSAMS1.1	1006	1011	ABRE	abscisic acid responsiveness	hormone respone
LR1-HanSAMS1.1	1109	1114	ABRE	abscisic acid responsiveness	hormone respone
LR1-HanSAMS1.1	1129	1134	ABRE	abscisic acid responsiveness	hormone respone
LR1-HanSAMS1.1	976	982	GT1-motif	light responsiveness	light response
LR1-HanSAMS1.1	1162	1168	GT1-motif	light responsiveness	light response
LR1-HanSAMS1.1	1737	1742	TGACG-motif	MeJA-responsiveness	hormone respone
LR1-HanSAMS1.1	572	578	LTR	low-temperature responsiveness	stress respone
LR1-HanSAMS1.1	1219	1227	CARE	gibberellin-responsiveness	hormone respone
LR1-HanSAMS1.1	1006	1012	ABRE3a	light responsiveness	light response
LR1-HanSAMS1.1	1026	1032	MYB recognition site	MYB binding site	stress respone
LR1-HanSAMS1.1	1282	1288	MYB	MYB binding site	stress respone
LR1-HanSAMS1.1	1901	1907	MYB	MYB binding site	stress respone
LR1-HanSAMS1.1	1637	1646	WUN-motif	wound responsive element	stress respone
LR1-HanSAMS1.1	949	955	Box 4	light responsiveness	light response
LR1-HanSAMS1.1	1710	1716	Box 4	light responsiveness	light response
LR1-HanSAMS1.1	1006	1012	G-box	light responsiveness	light response
LR1-HanSAMS1.1	111	116	STRE	stress response element	stress respone
LR1-HanSAMS1.1	163	168	STRE	stress response element	stress respone
LR1-HanSAMS1.1	422	427	STRE	stress response element	stress respone
LR1-HanSAMS1.1	484	489	STRE	stress response element	stress respone
LR1-HanSAMS1.1	1036	1041	STRE	stress response element	stress respone
PI659440-HanSAMS5	956	962	MYB	MYB binding site	stress respone
PI659440-HanSAMS5	1003	1009	MYB	MYB binding site	stress respone
PI659440-HanSAMS5	1115	1121	MYB	MYB binding site	stress respone
PI659440-HanSAMS5	1208	1214	MYB	MYB binding site	stress respone
PI659440-HanSAMS5	1047	1053	TGA-element	auxin responsiveness	hormone respone
PI659440-HanSAMS5	1017	1026	MSA-like	cell cycle	growth and development
PI659440-HanSAMS5	1229	1237	CARE	gibberellin-responsiveness	hormone respone
PI659440-HanSAMS5	313	321	ERE	ethylene response element	hormone respone
PI659440-HanSAMS5	238	246	AE-box	light responsiveness	light response
PI659440-HanSAMS5	21	27	MBS	drought-inducibility	stress respone
PI659440-HanSAMS5	1019	1025	CCAAT-box	MYBHv1 binding site	stress respone
PI659440-HanSAMS5	428	434	ARE	anaerobic induction	stress respone
PI659440-HanSAMS5	698	704	ARE	anaerobic induction	stress respone
PI659440-HanSAMS5	922	928	ARE	anaerobic induction	stress respone
PI659440-HanSAMS5	949	955	ARE	anaerobic induction	stress respone
PI659440-HanSAMS5	1636	1642	ARE	anaerobic induction	stress respone
PI659440-HanSAMS5	1714	1720	ARE	anaerobic induction	stress respone
PI659440-HanSAMS5	583	590	TATC-box	gibberellin-responsiveness	hormone respone
PI659440-HanSAMS5	957	964	GT1-motif	light responsiveness	light response
PI659440-HanSAMS5	971	977	MYC	MYC binding site	stress respone
PI659440-HanSAMS5	986	992	MYC	MYC binding site	stress respone
PI659440-HanSAMS5	149	155	LTR	low-temperature responsiveness	stress respone
PI659440-HanSAMS5	1859	1865	LTR	low-temperature responsiveness	stress respone
PI659440-HanSAMS5	1268	1278	TCA	salicylic acid responsiveness	hormone respone
PI659440-HanSAMS5	1034	1040	TCT-motif	light responsiveness	light response
PI659440-HanSAMS5	843	849	Box 4	light responsiveness	light response
PI659440-HanSAMS5	1255	1265	TCA-element	salicylic acid responsiveness	hormone respone
PI659440-HanSAMS5	1087	1094	P-box	gibberellin-responsiveness	hormone respone
PI659440-HanSAMS5	1019	1025	MYB recognition site	MYB binding site	stress respone
OQP8-HanSAMS5	859	865	Box 4	light responsiveness	light response
OQP8-HanSAMS5	1109	1116	P-box	gibberellin-responsiveness	hormone respone
OQP8-HanSAMS5	1039	1048	MSA-like	cell cycle	growth and development
OQP8-HanSAMS5	311	319	ERE	ethylene response element	hormone respone
OQP8-HanSAMS5	1041	1047	CCAAT-box	MYBHv1 binding site	stress respone
OQP8-HanSAMS5	971	977	MYB	MYB binding site	stress respone
OQP8-HanSAMS5	978	984	MYB	MYB binding site	stress respone
OQP8-HanSAMS5	1025	1031	MYB	MYB binding site	stress respone
OQP8-HanSAMS5	1137	1143	MYB	MYB binding site	stress respone
OQP8-HanSAMS5	1230	1236	MYB	MYB binding site	stress respone
OQP8-HanSAMS5	1277	1287	TCA-element	salicylic acid responsiveness	hormone respone
OQP8-HanSAMS5	1041	1047	MYB recognition site	MYB binding site	stress respone
OQP8-HanSAMS5	979	986	GT1-motif	light responsiveness	light response
OQP8-HanSAMS5	1503	1509	GT1-motif	light responsiveness	light response
OQP8-HanSAMS5	1290	1300	TCA	salicylic acid responsiveness	hormone respone
OQP8-HanSAMS5	8	14	MYC	MYC binding site	stress respone
OQP8-HanSAMS5	993	999	MYC	MYC binding site	stress respone
OQP8-HanSAMS5	1008	1014	MYC	MYC binding site	stress respone
OQP8-HanSAMS5	1165	1171	ABRE3a	light responsiveness	light response
OQP8-HanSAMS5	236	244	AE-box	light responsiveness	light response
OQP8-HanSAMS5	1251	1259	CARE	gibberellin-responsiveness	hormone respone
OQP8-HanSAMS5	565	574	LAMP-element	light responsiveness	light response
OQP8-HanSAMS5	1069	1075	TGA-element	auxin responsiveness	hormone respone
OQP8-HanSAMS5	1056	1062	TCT-motif	light responsiveness	light response
OQP8-HanSAMS5	714	720	ARE	anaerobic induction	stress respone
OQP8-HanSAMS5	944	950	ARE	anaerobic induction	stress respone
OQP8-HanSAMS5	1642	1648	ARE	anaerobic induction	stress respone
OQP8-HanSAMS5	1720	1726	ARE	anaerobic induction	stress respone
OQP8-HanSAMS5	1165	1170	ABRE	abscisic acid responsiveness	hormone respone
OQP8-HanSAMS5	1165	1171	G-box	light responsiveness	light response
OQP8-HanSAMS5	147	153	LTR	low-temperature responsiveness	stress respone
IR-HanSAMS3	461	468	GT1-motif	light responsiveness	light response
IR-HanSAMS3	462	468	GT1-motif	light responsiveness	light response
IR-HanSAMS3	1726	1733	GT1-motif	light responsiveness	light response
IR-HanSAMS3	728	755	MSA-like	cell cycle	growth and development
IR-HanSAMS3	1420	1428	ERE	ethylene response element	hormone respone
IR-HanSAMS3	888	898	TCA-element	salicylic acid responsiveness	hormone respone
IR-HanSAMS3	1706	1716	TCA-element	salicylic acid responsiveness	hormone respone
IR-HanSAMS3	730	736	MYB recognition site	MYB binding site	stress respone
IR-HanSAMS3	112	117	as-1	salicylic acid responsiveness	hormone respone
IR-HanSAMS3	102	112	TCA	salicylic acid responsiveness	hormone respone
IR-HanSAMS3	105	115	TCA	salicylic acid responsiveness	hormone respone
IR-HanSAMS3	111	121	TCA	salicylic acid responsiveness	hormone respone
IR-HanSAMS3	158	168	TCA	salicylic acid responsiveness	hormone respone
IR-HanSAMS3	227	237	TCA	salicylic acid responsiveness	hormone respone
IR-HanSAMS3	235	245	TCA	salicylic acid responsiveness	hormone respone
IR-HanSAMS3	273	283	TCA	salicylic acid responsiveness	hormone respone
IR-HanSAMS3	367	377	TCA	salicylic acid responsiveness	hormone respone
IR-HanSAMS3	927	937	TCA	salicylic acid responsiveness	hormone respone
IR-HanSAMS3	112	117	CGTCA-motif	MeJA-responsiveness	hormone respone
IR-HanSAMS3	112	117	TGACG-motif	MeJA-responsiveness	hormone respone
IR-HanSAMS3	505	515	TC-rich repeats	defense and stress responsiveness	stress respone
IR-HanSAMS3	1238	1248	TC-rich repeats	defense and stress responsiveness	stress respone
IR-HanSAMS3	1818	1828	TC-rich repeats	defense and stress responsiveness	stress respone
IR-HanSAMS3	1711	1723	MBSI	flavonoid	growth and development
IR-HanSAMS3	334	340	ARE	anaerobic induction	stress respone
IR-HanSAMS3	726	732	ARE	anaerobic induction	stress respone
IR-HanSAMS3	1481	1487	ARE	anaerobic induction	stress respone
IR-HanSAMS3	1556	1562	ARE	anaerobic induction	stress respone
IR-HanSAMS3	730	736	CCAAT-box	MYBHv1 binding site	stress respone
IR-HanSAMS3	797	807	ABRE	abscisic acid responsiveness	hormone respone
IR-HanSAMS3	799	804	ABRE	abscisic acid responsiveness	hormone respone
IR-HanSAMS3	825	831	WRE3	wound responsive element	stress respone
IR-HanSAMS3	1706	1712	WRE3	wound responsive element	stress respone
IR-HanSAMS3	201	208	MRE	light responsiveness	light response
IR-HanSAMS3	1485	1492	MRE	light responsiveness	light response
IR-HanSAMS3	1500	1507	MRE	light responsiveness	light response
IR-HanSAMS3	1766	1773	MRE	light responsiveness	light response
IR-HanSAMS3	1866	1873	MRE	light responsiveness	light response
IR-HanSAMS3	72	77	STRE	stress response element	stress respone
IR-HanSAMS3	418	423	STRE	stress response element	stress respone
IR-HanSAMS3	441	446	STRE	stress response element	stress respone
IR-HanSAMS3	492	497	STRE	stress response element	stress respone
IR-HanSAMS3	841	846	STRE	stress response element	stress respone
IR-HanSAMS3	869	874	STRE	stress response element	stress respone
IR-HanSAMS3	1053	1058	STRE	stress response element	stress respone
IR-HanSAMS3	799	805	ABRE3a	light responsiveness	light response
IR-HanSAMS3	1648	1656	dOCT	meristem	growth and development
IR-HanSAMS3	116	126	O2-site	zein metabolism	growth and development
IR-HanSAMS3	166	176	O2-site	zein metabolism	growth and development
IR-HanSAMS3	463	469	MYB	MYB binding site	stress respone
IR-HanSAMS3	576	582	MYB	MYB binding site	stress respone
IR-HanSAMS3	1038	1044	MYB	MYB binding site	stress respone
IR-HanSAMS3	1074	1080	MYB	MYB binding site	stress respone
IR-HanSAMS3	1388	1394	MYB	MYB binding site	stress respone
IR-HanSAMS3	1725	1731	MYB	MYB binding site	stress respone
IR-HanSAMS3	505	516	3-AF3 binding site	light responsiveness	light response
IR-HanSAMS3	799	805	G-box	light responsiveness	light response
IR-HanSAMS3	1030	1036	CAT-box	meristem	growth and development
IR-HanSAMS3	448	454	MYC	MYC binding site	stress respone
IR-HanSAMS3	691	701	circadian	circadian	growth and development
IR-HanSAMS3	325	333	AE-box	light responsiveness	light response
HA89-HanSAMS6	1437	1447	TCA	salicylic acid responsiveness	hormone respone
HA89-HanSAMS6	461	467	Box 4	light responsiveness	light response
HA89-HanSAMS6	257	263	Sp1	light responsiveness	light response
HA89-HanSAMS6	484	490	Sp1	light responsiveness	light response
HA89-HanSAMS6	1366	1372	W box	Fungal elicitor responsive element;wound responsive	stress respone
HA89-HanSAMS6	925	935	ACE	light responsiveness	light response
HA89-HanSAMS6	360	366	MYB	MYB binding site	stress respone
HA89-HanSAMS6	716	722	MYB	MYB binding site	stress respone
HA89-HanSAMS6	1322	1328	MYB	MYB binding site	stress respone
HA89-HanSAMS6	1692	1698	MYB	MYB binding site	stress respone
HA89-HanSAMS6	142	148	ARE	anaerobic induction	stress respone
HA89-HanSAMS6	1425	1433	ERE	ethylene response element	hormone respone
HA89-HanSAMS6	423	430	MRE	light responsiveness	light response
HA89-HanSAMS6	998	1005	MRE	light responsiveness	light response
HA89-HanSAMS6	1925	1932	MRE	light responsiveness	light response
HA89-HanSAMS6	812	817	STRE	stress response element	stress respone
HA89-HanSAMS6	1255	1260	STRE	stress response element	stress respone
HA89-HanSAMS6	1267	1272	STRE	stress response element	stress respone
HA89-HanSAMS6	1575	1580	STRE	stress response element	stress respone
HA89-HanSAMS6	1651	1657	MYC	MYC binding site	stress respone
HA89-HanSAMS6	1321	1328	GARE-motif	gibberellin-responsiveness	hormone respone
HA89-HanSAMS6	806	813	AAGAA-motif	cis-element involved in seed specific expression	growth and development
HA89-HanSAMS6	1418	1425	P-box	gibberellin-responsiveness	hormone respone
HA89-HanSAMS6	761	767	DRE core	dehydration; low-temp; salt stresses	stress respone
HA89-HanSAMS6	1008	1014	DRE core	dehydration; low-temp; salt stresses	stress respone
LR1-HanSAMS1.2	609	615	ARE	anaerobic induction	stress respone
LR1-HanSAMS1.2	1679	1685	ARE	anaerobic induction	stress respone
LR1-HanSAMS1.2	1887	1893	ARE	anaerobic induction	stress respone
LR1-HanSAMS1.2	1934	1940	ARE	anaerobic induction	stress respone
LR1-HanSAMS1.2	1533	1539	G-box	light responsiveness	light response
LR1-HanSAMS1.2	1499	1504	as-1	salicylic acid responsiveness	hormone respone
LR1-HanSAMS1.2	1618	1624	CCAAT-box	MYBHv1 binding site	stress respone
LR1-HanSAMS1.2	1499	1504	CGTCA-motif	MeJA-responsiveness	hormone respone
LR1-HanSAMS1.2	1907	1913	A-box	light responsiveness	light response
LR1-HanSAMS1.2	1944	1950	A-box	light responsiveness	light response
LR1-HanSAMS1.2	371	381	TCA	salicylic acid responsiveness	hormone respone
LR1-HanSAMS1.2	637	643	TCT-motif	light responsiveness	light response
LR1-HanSAMS1.2	221	227	CAT-box	meristem	growth and development
LR1-HanSAMS1.2	1407	1417	TCA-element	salicylic acid responsiveness	hormone respone
LR1-HanSAMS1.2	733	739	MYB	MYB binding site	stress respone
LR1-HanSAMS1.2	755	761	MYB	MYB binding site	stress respone
LR1-HanSAMS1.2	1901	1907	MYB	MYB binding site	stress respone
LR1-HanSAMS1.2	1618	1624	MYB recognition site	MYB binding site	stress respone
LR1-HanSAMS1.2	168	195	AC-I	Cellular Development	growth and development
LR1-HanSAMS1.2	637	647	TC-rich repeats	defense and stress responsiveness	stress respone
LR1-HanSAMS1.2	1804	1809	STRE	stress response element	stress respone
LR1-HanSAMS1.2	1113	1119	DRE core	dehydration; low-temp; salt stresses	stress respone
LR1-HanSAMS1.2	933	939	G-box	light responsiveness	light response
LR1-HanSAMS1.2	999	1006	GATA-motif	light responsiveness	light response
LR1-HanSAMS1.2	1318	1325	GATA-motif	light responsiveness	light response
LR1-HanSAMS1.2	8	14	MYC	MYC binding site	stress respone
LR1-HanSAMS1.2	682	688	MYC	MYC binding site	stress respone
LR1-HanSAMS1.2	1585	1591	MYC	MYC binding site	stress respone
LR1-HanSAMS1.2	1675	1681	MYC	MYC binding site	stress respone
LR1-HanSAMS1.2	495	501	TGA-element	auxin responsiveness	hormone respone
LR1-HanSAMS1.2	1533	1538	ABRE	abscisic acid responsiveness	hormone respone
LR1-HanSAMS1.2	1089	1095	W box	Fungal elicitor responsive element;wound responsive	stress respone
LR1-HanSAMS1.2	1877	1883	Sp1	light responsiveness	light response
LR1-HanSAMS1.2	1499	1504	TGACG-motif	MeJA-responsiveness	hormone respone
LR1-HanSAMS1.2	166	174	CARE	gibberellin-responsiveness	hormone respone
LR1-HanSAMS1.2	1038	1046	CARE	gibberellin-responsiveness	hormone respone
LR1-HanSAMS1.2	14	24	ACE	light responsiveness	light response
LR1-HanSAMS1.2	1256	1264	ERE	ethylene response element	hormone respone
RHA438-HanSAMS1	1637	1646	WUN-motif	wound responsive element	stress respone
RHA438-HanSAMS1	1026	1032	CCAAT-box	MYBHv1 binding site	stress respone
RHA438-HanSAMS1	1737	1742	CGTCA-motif	MeJA-responsiveness	hormone respone
RHA438-HanSAMS1	949	955	Box 4	light responsiveness	light response
RHA438-HanSAMS1	1710	1716	Box 4	light responsiveness	light response
RHA438-HanSAMS1	1006	1012	G-box	light responsiveness	light response
RHA438-HanSAMS1	1006	1011	ABRE	abscisic acid responsiveness	hormone respone
RHA438-HanSAMS1	1109	1114	ABRE	abscisic acid responsiveness	hormone respone
RHA438-HanSAMS1	1129	1134	ABRE	abscisic acid responsiveness	hormone respone
RHA438-HanSAMS1	572	578	LTR	low-temperature responsiveness	stress respone
RHA438-HanSAMS1	1877	1883	Sp1	light responsiveness	light response
RHA438-HanSAMS1	111	116	STRE	stress response element	stress respone
RHA438-HanSAMS1	163	168	STRE	stress response element	stress respone
RHA438-HanSAMS1	422	427	STRE	stress response element	stress respone
RHA438-HanSAMS1	484	489	STRE	stress response element	stress respone
RHA438-HanSAMS1	1036	1041	STRE	stress response element	stress respone
RHA438-HanSAMS1	1023	1050	MSA-like	cell cycle	growth and development
RHA438-HanSAMS1	1025	1034	MSA-like	cell cycle	growth and development
RHA438-HanSAMS1	1641	1655	AT1-motif	light responsiveness	light response
RHA438-HanSAMS1	1026	1032	MYB recognition site	MYB binding site	stress respone
RHA438-HanSAMS1	1219	1227	CARE	gibberellin-responsiveness	hormone respone
RHA438-HanSAMS1	747	757	AAGAA-motif	cis-element involved in seed specific expression	growth and development
RHA438-HanSAMS1	1109	1115	G-box	light responsiveness	light response
RHA438-HanSAMS1	1129	1135	G-box	light responsiveness	light response
RHA438-HanSAMS1	100	106	CAT-box	meristem	growth and development
RHA438-HanSAMS1	1006	1012	ABRE3a	light responsiveness	light response
RHA438-HanSAMS1	1733	1739	MBS	drought-inducibility	stress respone
RHA438-HanSAMS1	407	413	MYC	MYC binding site	stress respone
RHA438-HanSAMS1	429	435	MYC	MYC binding site	stress respone
RHA438-HanSAMS1	469	475	MYC	MYC binding site	stress respone
RHA438-HanSAMS1	491	497	MYC	MYC binding site	stress respone
RHA438-HanSAMS1	493	499	MYC	MYC binding site	stress respone
RHA438-HanSAMS1	1907	1913	A-box	light responsiveness	light response
RHA438-HanSAMS1	1944	1950	A-box	light responsiveness	light response
RHA438-HanSAMS1	1737	1742	as-1	salicylic acid responsiveness	hormone respone
RHA438-HanSAMS1	1058	1068	O2-site	zein metabolism	growth and development
RHA438-HanSAMS1	1078	1088	O2-site	zein metabolism	growth and development
RHA438-HanSAMS1	365	371	ARE	anaerobic induction	stress respone
RHA438-HanSAMS1	719	725	ARE	anaerobic induction	stress respone
RHA438-HanSAMS1	1887	1893	ARE	anaerobic induction	stress respone
RHA438-HanSAMS1	1934	1940	ARE	anaerobic induction	stress respone
RHA438-HanSAMS1	976	982	GT1-motif	light responsiveness	light response
RHA438-HanSAMS1	1162	1168	GT1-motif	light responsiveness	light response
RHA438-HanSAMS1	784	794	circadian	circadian	growth and development
RHA438-HanSAMS1	1737	1742	TGACG-motif	MeJA-responsiveness	hormone respone
RHA438-HanSAMS1	568	574	W box	Fungal elicitor responsive element;wound responsive	stress respone
RHA438-HanSAMS1	32	42	TCA-element	salicylic acid responsiveness	hormone respone
RHA438-HanSAMS1	1282	1288	MYB	MYB binding site	stress respone
RHA438-HanSAMS1	1901	1907	MYB	MYB binding site	stress respone
PSC8-HanSAMS7	75	81	G-box	light responsiveness	light response
PSC8-HanSAMS7	1136	1144	G-box	light responsiveness	light response
PSC8-HanSAMS7	1137	1143	G-box	light responsiveness	light response
PSC8-HanSAMS7	79	86	GCN4_motif	endosperm	growth and development
PSC8-HanSAMS7	985	990	STRE	stress response element	stress respone
PSC8-HanSAMS7	998	1003	STRE	stress response element	stress respone
PSC8-HanSAMS7	1057	1062	STRE	stress response element	stress respone
PSC8-HanSAMS7	1978	1985	GARE-motif	gibberellin-responsiveness	hormone respone
PSC8-HanSAMS7	881	887	MYB	MYB binding site	stress respone
PSC8-HanSAMS7	909	915	MYB	MYB binding site	stress respone
PSC8-HanSAMS7	1068	1074	MYB	MYB binding site	stress respone
PSC8-HanSAMS7	1979	1985	MYB	MYB binding site	stress respone
PSC8-HanSAMS7	902	908	GT1-motif	light responsiveness	light response
PSC8-HanSAMS7	910	916	GT1-motif	light responsiveness	light response
PSC8-HanSAMS7	912	918	GT1-motif	light responsiveness	light response
PSC8-HanSAMS7	1294	1299	CGTCA-motif	MeJA-responsiveness	hormone respone
PSC8-HanSAMS7	529	535	Box 4	light responsiveness	light response
PSC8-HanSAMS7	1630	1640	TCA-element	salicylic acid responsiveness	hormone respone
PSC8-HanSAMS7	1385	1391	TGA-element	auxin responsiveness	hormone respone
PSC8-HanSAMS7	1294	1299	as-1	salicylic acid responsiveness	hormone respone
PSC8-HanSAMS7	49	55	MYC	MYC binding site	stress respone
PSC8-HanSAMS7	1460	1466	MYC	MYC binding site	stress respone
PSC8-HanSAMS7	1759	1765	MYC	MYC binding site	stress respone
PSC8-HanSAMS7	1808	1814	MYC	MYC binding site	stress respone
PSC8-HanSAMS7	304	310	MBS	drought-inducibility	stress respone
PSC8-HanSAMS7	1319	1325	DRE core	dehydration; low-temp; salt stresses	stress respone
PSC8-HanSAMS7	258	264	W box	Fungal elicitor responsive element;wound responsive	stress respone
PSC8-HanSAMS7	493	501	chs-CMA1a	light responsiveness	light response
PSC8-HanSAMS7	1157	1163	WRE3	wound responsive element	stress respone
PSC8-HanSAMS7	1137	1143	ABRE3a	light responsiveness	light response
PSC8-HanSAMS7	1294	1299	TGACG-motif	MeJA-responsiveness	hormone respone
PSC8-HanSAMS7	286	292	ARE	anaerobic induction	stress respone
PSC8-HanSAMS7	1022	1028	ARE	anaerobic induction	stress respone
PSC8-HanSAMS7	1781	1787	ARE	anaerobic induction	stress respone
PSC8-HanSAMS7	1985	1991	ARE	anaerobic induction	stress respone
PSC8-HanSAMS7	75	81	ABRE	abscisic acid responsiveness	hormone respone
PSC8-HanSAMS7	76	81	ABRE	abscisic acid responsiveness	hormone respone
PSC8-HanSAMS7	135	140	ABRE	abscisic acid responsiveness	hormone respone
PSC8-HanSAMS7	1137	1142	ABRE	abscisic acid responsiveness	hormone respone
PSC8-HanSAMS7	1234	1244	TC-rich repeats	defense and stress responsiveness	stress respone
PSC8-HanSAMS7	75	81	G-box	light responsiveness	light response
PSC8-HanSAMS7	135	141	G-box	light responsiveness	light response
PSC8-HanSAMS7	1725	1734	WUN-motif	wound responsive element	stress respone
PSC8-HanSAMS7	990	1017	AC-I	Cellular Development	growth and development
XRQ-HanSAMS4	644	654	AAGAA-motif	cis-element involved in seed specific expression	growth and development
XRQ-HanSAMS4	573	581	AT~ABRE	abscisic acid responsiveness	hormone respone
XRQ-HanSAMS4	153	180	AC-I	Cellular Development	growth and development
XRQ-HanSAMS4	157	184	AC-I	Cellular Development	growth and development
XRQ-HanSAMS4	845	872	AC-I	Cellular Development	growth and development
XRQ-HanSAMS4	664	670	Box 4	light responsiveness	light response
XRQ-HanSAMS4	1758	1764	Box 4	light responsiveness	light response
XRQ-HanSAMS4	1352	1368	MBSI	flavonoid	growth and development
XRQ-HanSAMS4	573	579	G-box	light responsiveness	light response
XRQ-HanSAMS4	711	716	STRE	stress response element	stress respone
XRQ-HanSAMS4	853	858	STRE	stress response element	stress respone
XRQ-HanSAMS4	573	579	ABRE3a	light responsiveness	light response
XRQ-HanSAMS4	571	581	ACE	light responsiveness	light response
XRQ-HanSAMS4	507	513	MYC	MYC binding site	stress respone
XRQ-HanSAMS4	1504	1510	MYC	MYC binding site	stress respone
XRQ-HanSAMS4	697	707	circadian	circadian	growth and development
XRQ-HanSAMS4	1213	1219	GT1-motif	light responsiveness	light response
XRQ-HanSAMS4	1246	1252	GT1-motif	light responsiveness	light response
XRQ-HanSAMS4	643	653	TC-rich repeats	defense and stress responsiveness	stress respone
XRQ-HanSAMS4	1158	1165	GARE-motif	gibberellin-responsiveness	hormone respone
XRQ-HanSAMS4	877	883	ARE	anaerobic induction	stress respone
XRQ-HanSAMS4	1698	1704	ARE	anaerobic induction	stress respone
XRQ-HanSAMS4	152	163	chs-Unit 1 m1	light responsiveness	light response
XRQ-HanSAMS4	45	51	MYB	MYB binding site	stress respone
XRQ-HanSAMS4	391	397	MYB	MYB binding site	stress respone
XRQ-HanSAMS4	943	949	MYB	MYB binding site	stress respone
XRQ-HanSAMS4	1012	1018	MYB	MYB binding site	stress respone
XRQ-HanSAMS4	1036	1042	MYB	MYB binding site	stress respone
XRQ-HanSAMS4	1159	1165	MYB	MYB binding site	stress respone
XRQ-HanSAMS4	1551	1557	MYB	MYB binding site	stress respone
XRQ-HanSAMS4	1801	1809	ATC-motif	light responsiveness	light response
XRQ-HanSAMS4	573	581	ABRE	abscisic acid responsiveness	hormone respone
XRQ-HanSAMS4	574	579	ABRE	abscisic acid responsiveness	hormone respone
XRQ-HanSAMS4	430	436	WRE3	wound responsive element	stress respone
XRQ-HanSAMS4	874	880	WRE3	wound responsive element	stress respone
XRQ-HanSAMS4	41	48	MRE	light responsiveness	light response
XRQ-HanSAMS4	71	78	MRE	light responsiveness	light response
XRQ-HanSAMS4	95	102	MRE	light responsiveness	light response
XRQ-HanSAMS4	140	147	MRE	light responsiveness	light response
XRQ-HanSAMS4	151	158	MRE	light responsiveness	light response
XRQ-HanSAMS4	202	209	MRE	light responsiveness	light response
XRQ-HanSAMS4	1210	1217	MRE	light responsiveness	light response
XRQ-HanSAMS4	1361	1368	MRE	light responsiveness	light response
XRQ-HanSAMS4	1005	1012	GATA-motif	light responsiveness	light response
XRQ-HanSAMS4	1583	1593	GATA-motif	light responsiveness	light response
RHA438-HanSAMS5	1017	1026	MSA-like	cell cycle	growth and development
RHA438-HanSAMS5	145	151	LTR	low-temperature responsiveness	stress respone
RHA438-HanSAMS5	742	748	LTR	low-temperature responsiveness	stress respone
RHA438-HanSAMS5	1859	1865	LTR	low-temperature responsiveness	stress respone
RHA438-HanSAMS5	233	242	WUN-motif	wound responsive element	stress respone
RHA438-HanSAMS5	1019	1025	CCAAT-box	MYBHv1 binding site	stress respone
RHA438-HanSAMS5	840	846	Box 4	light responsiveness	light response
RHA438-HanSAMS5	309	317	ERE	ethylene response element	hormone respone
RHA438-HanSAMS5	1019	1025	MYB recognition site	MYB binding site	stress respone
RHA438-HanSAMS5	1229	1237	CARE	gibberellin-responsiveness	hormone respone
RHA438-HanSAMS5	580	587	TATC-box	gibberellin-responsiveness	hormone respone
RHA438-HanSAMS5	1087	1094	P-box	gibberellin-responsiveness	hormone respone
RHA438-HanSAMS5	425	431	ARE	anaerobic induction	stress respone
RHA438-HanSAMS5	695	701	ARE	anaerobic induction	stress respone
RHA438-HanSAMS5	949	955	ARE	anaerobic induction	stress respone
RHA438-HanSAMS5	1636	1642	ARE	anaerobic induction	stress respone
RHA438-HanSAMS5	1714	1720	ARE	anaerobic induction	stress respone
RHA438-HanSAMS5	971	977	MYC	MYC binding site	stress respone
RHA438-HanSAMS5	986	992	MYC	MYC binding site	stress respone
RHA438-HanSAMS5	922	928	MYB	MYB binding site	stress respone
RHA438-HanSAMS5	956	962	MYB	MYB binding site	stress respone
RHA438-HanSAMS5	1003	1009	MYB	MYB binding site	stress respone
RHA438-HanSAMS5	1115	1121	MYB	MYB binding site	stress respone
RHA438-HanSAMS5	1208	1214	MYB	MYB binding site	stress respone
RHA438-HanSAMS5	1034	1040	TCT-motif	light responsiveness	light response
RHA438-HanSAMS5	1255	1265	TCA-element	salicylic acid responsiveness	hormone respone
RHA438-HanSAMS5	1268	1278	TCA	salicylic acid responsiveness	hormone respone
RHA438-HanSAMS5	667	673	TGA-element	auxin responsiveness	hormone respone
RHA438-HanSAMS5	957	964	GT1-motif	light responsiveness	light response
RHA438-HanSAMS5	906	916	circadian	circadian	growth and development
IR-HanSAMS4	378	386	ERE	ethylene response element	hormone respone
IR-HanSAMS4	319	325	GT1-motif	light responsiveness	light response
IR-HanSAMS4	351	357	GT1-motif	light responsiveness	light response
IR-HanSAMS4	696	702	GT1-motif	light responsiveness	light response
IR-HanSAMS4	1213	1219	GT1-motif	light responsiveness	light response
IR-HanSAMS4	1246	1252	GT1-motif	light responsiveness	light response
IR-HanSAMS4	1359	1365	GT1-motif	light responsiveness	light response
IR-HanSAMS4	32	46	AT1-motif	light responsiveness	light response
IR-HanSAMS4	844	871	AC-I	Cellular Development	growth and development
IR-HanSAMS4	1158	1165	GARE-motif	gibberellin-responsiveness	hormone respone
IR-HanSAMS4	150	156	LTR	low-temperature responsiveness	stress respone
IR-HanSAMS4	209	215	LTR	low-temperature responsiveness	stress respone
IR-HanSAMS4	277	283	LTR	low-temperature responsiveness	stress respone
IR-HanSAMS4	1352	1368	MBSI	flavonoid	growth and development
IR-HanSAMS4	470	480	TC-rich repeats	defense and stress responsiveness	stress respone
IR-HanSAMS4	876	882	ARE	anaerobic induction	stress respone
IR-HanSAMS4	684	694	ACE	light responsiveness	light response
IR-HanSAMS4	941	947	TCT-motif	light responsiveness	light response
IR-HanSAMS4	873	879	WRE3	wound responsive element	stress respone
IR-HanSAMS4	491	497	Box 4	light responsiveness	light response
IR-HanSAMS4	1758	1764	Box 4	light responsiveness	light response
IR-HanSAMS4	411	418	MRE	light responsiveness	light response
IR-HanSAMS4	1210	1217	MRE	light responsiveness	light response
IR-HanSAMS4	695	701	MYB	MYB binding site	stress respone
IR-HanSAMS4	1036	1042	MYB	MYB binding site	stress respone
IR-HanSAMS4	1159	1165	MYB	MYB binding site	stress respone
IR-HanSAMS4	1550	1556	MYB	MYB binding site	stress respone
IR-HanSAMS4	1005	1012	GATA-motif	light responsiveness	light response
IR-HanSAMS4	1244	1254	GATA-motif	light responsiveness	light response
IR-HanSAMS4	1582	1592	GATA-motif	light responsiveness	light response
IR-HanSAMS4	528	535	P-box	gibberellin-responsiveness	hormone respone
IR-HanSAMS4	622	629	P-box	gibberellin-responsiveness	hormone respone
IR-HanSAMS4	538	543	STRE	stress response element	stress respone
IR-HanSAMS4	852	857	STRE	stress response element	stress respone
IR-HanSAMS4	933	938	STRE	stress response element	stress respone
IR-HanSAMS4	1976	1984	AE-box	light responsiveness	light response
IR-HanSAMS4	1503	1509	MYC	MYC binding site	stress respone
IR-HanSAMS4	1005	1016	3-AF3 binding site	light responsiveness	light response
RHA438-HanSAMS7	74	80	G-box	light responsiveness	light response
RHA438-HanSAMS7	134	140	G-box	light responsiveness	light response
RHA438-HanSAMS7	78	85	GCN4_motif	endosperm	growth and development
RHA438-HanSAMS7	304	310	MBS	drought-inducibility	stress respone
RHA438-HanSAMS7	1137	1143	ABRE3a	light responsiveness	light response
RHA438-HanSAMS7	1157	1163	WRE3	wound responsive element	stress respone
RHA438-HanSAMS7	74	80	ABRE	abscisic acid responsiveness	hormone respone
RHA438-HanSAMS7	75	80	ABRE	abscisic acid responsiveness	hormone respone
RHA438-HanSAMS7	134	139	ABRE	abscisic acid responsiveness	hormone respone
RHA438-HanSAMS7	1137	1142	ABRE	abscisic acid responsiveness	hormone respone
RHA438-HanSAMS7	985	990	STRE	stress response element	stress respone
RHA438-HanSAMS7	998	1003	STRE	stress response element	stress respone
RHA438-HanSAMS7	1057	1062	STRE	stress response element	stress respone
RHA438-HanSAMS7	1725	1734	WUN-motif	wound responsive element	stress respone
RHA438-HanSAMS7	1294	1299	CGTCA-motif	MeJA-responsiveness	hormone respone
RHA438-HanSAMS7	529	535	Box 4	light responsiveness	light response
RHA438-HanSAMS7	74	80	G-box	light responsiveness	light response
RHA438-HanSAMS7	1136	1144	G-box	light responsiveness	light response
RHA438-HanSAMS7	1137	1143	G-box	light responsiveness	light response
RHA438-HanSAMS7	1319	1325	DRE core	dehydration; low-temp; salt stresses	stress respone
RHA438-HanSAMS7	1294	1299	TGACG-motif	MeJA-responsiveness	hormone respone
RHA438-HanSAMS7	493	501	chs-CMA1a	light responsiveness	light response
RHA438-HanSAMS7	258	264	W box	Fungal elicitor responsive element;wound responsive	stress respone
RHA438-HanSAMS7	1630	1640	TCA-element	salicylic acid responsiveness	hormone respone
RHA438-HanSAMS7	881	887	MYB	MYB binding site	stress respone
RHA438-HanSAMS7	909	915	MYB	MYB binding site	stress respone
RHA438-HanSAMS7	1068	1074	MYB	MYB binding site	stress respone
RHA438-HanSAMS7	1979	1985	MYB	MYB binding site	stress respone
RHA438-HanSAMS7	1385	1391	TGA-element	auxin responsiveness	hormone respone
RHA438-HanSAMS7	902	908	GT1-motif	light responsiveness	light response
RHA438-HanSAMS7	910	916	GT1-motif	light responsiveness	light response
RHA438-HanSAMS7	912	918	GT1-motif	light responsiveness	light response
RHA438-HanSAMS7	1294	1299	as-1	salicylic acid responsiveness	hormone respone
RHA438-HanSAMS7	1234	1244	TC-rich repeats	defense and stress responsiveness	stress respone
RHA438-HanSAMS7	286	292	ARE	anaerobic induction	stress respone
RHA438-HanSAMS7	1022	1028	ARE	anaerobic induction	stress respone
RHA438-HanSAMS7	1781	1787	ARE	anaerobic induction	stress respone
RHA438-HanSAMS7	1985	1991	ARE	anaerobic induction	stress respone
RHA438-HanSAMS7	1978	1985	GARE-motif	gibberellin-responsiveness	hormone respone
RHA438-HanSAMS7	990	1017	AC-I	Cellular Development	growth and development
RHA438-HanSAMS7	48	54	MYC	MYC binding site	stress respone
RHA438-HanSAMS7	1460	1466	MYC	MYC binding site	stress respone
RHA438-HanSAMS7	1759	1765	MYC	MYC binding site	stress respone
RHA438-HanSAMS7	1808	1814	MYC	MYC binding site	stress respone
HA300-HanSAMS1	8	14	MYC	MYC binding site	stress respone
HA300-HanSAMS1	682	688	MYC	MYC binding site	stress respone
HA300-HanSAMS1	1585	1591	MYC	MYC binding site	stress respone
HA300-HanSAMS1	1675	1681	MYC	MYC binding site	stress respone
HA300-HanSAMS1	168	195	AC-I	Cellular Development	growth and development
HA300-HanSAMS1	999	1006	GATA-motif	light responsiveness	light response
HA300-HanSAMS1	1318	1325	GATA-motif	light responsiveness	light response
HA300-HanSAMS1	166	174	CARE	gibberellin-responsiveness	hormone respone
HA300-HanSAMS1	1038	1046	CARE	gibberellin-responsiveness	hormone respone
HA300-HanSAMS1	495	501	TGA-element	auxin responsiveness	hormone respone
HA300-HanSAMS1	1499	1504	CGTCA-motif	MeJA-responsiveness	hormone respone
HA300-HanSAMS1	637	643	TCT-motif	light responsiveness	light response
HA300-HanSAMS1	1499	1504	TGACG-motif	MeJA-responsiveness	hormone respone
HA300-HanSAMS1	1533	1538	ABRE	abscisic acid responsiveness	hormone respone
HA300-HanSAMS1	609	615	ARE	anaerobic induction	stress respone
HA300-HanSAMS1	1679	1685	ARE	anaerobic induction	stress respone
HA300-HanSAMS1	1887	1893	ARE	anaerobic induction	stress respone
HA300-HanSAMS1	1934	1940	ARE	anaerobic induction	stress respone
HA300-HanSAMS1	637	647	TC-rich repeats	defense and stress responsiveness	stress respone
HA300-HanSAMS1	1618	1624	CCAAT-box	MYBHv1 binding site	stress respone
HA300-HanSAMS1	1407	1417	TCA-element	salicylic acid responsiveness	hormone respone
HA300-HanSAMS1	1113	1119	DRE core	dehydration; low-temp; salt stresses	stress respone
HA300-HanSAMS1	1256	1264	ERE	ethylene response element	hormone respone
HA300-HanSAMS1	1804	1809	STRE	stress response element	stress respone
HA300-HanSAMS1	1877	1883	Sp1	light responsiveness	light response
HA300-HanSAMS1	933	939	G-box	light responsiveness	light response
HA300-HanSAMS1	1499	1504	as-1	salicylic acid responsiveness	hormone respone
HA300-HanSAMS1	371	381	TCA	salicylic acid responsiveness	hormone respone
HA300-HanSAMS1	733	739	MYB	MYB binding site	stress respone
HA300-HanSAMS1	755	761	MYB	MYB binding site	stress respone
HA300-HanSAMS1	1901	1907	MYB	MYB binding site	stress respone
HA300-HanSAMS1	14	24	ACE	light responsiveness	light response
HA300-HanSAMS1	1618	1624	MYB recognition site	MYB binding site	stress respone
HA300-HanSAMS1	221	227	CAT-box	meristem	growth and development
HA300-HanSAMS1	1089	1095	W box	Fungal elicitor responsive element;wound responsive	stress respone
HA300-HanSAMS1	1907	1913	A-box	light responsiveness	light response
HA300-HanSAMS1	1944	1950	A-box	light responsiveness	light response
HA300-HanSAMS1	1533	1539	G-box	light responsiveness	light response
HA89-HanSAMS7	529	535	Box 4	light responsiveness	light response
HA89-HanSAMS7	1294	1299	CGTCA-motif	MeJA-responsiveness	hormone respone
HA89-HanSAMS7	1137	1143	ABRE3a	light responsiveness	light response
HA89-HanSAMS7	258	264	W box	Fungal elicitor responsive element;wound responsive	stress respone
HA89-HanSAMS7	881	887	MYB	MYB binding site	stress respone
HA89-HanSAMS7	909	915	MYB	MYB binding site	stress respone
HA89-HanSAMS7	1068	1074	MYB	MYB binding site	stress respone
HA89-HanSAMS7	1979	1985	MYB	MYB binding site	stress respone
HA89-HanSAMS7	990	1017	AC-I	Cellular Development	growth and development
HA89-HanSAMS7	286	292	ARE	anaerobic induction	stress respone
HA89-HanSAMS7	1022	1028	ARE	anaerobic induction	stress respone
HA89-HanSAMS7	1781	1787	ARE	anaerobic induction	stress respone
HA89-HanSAMS7	1985	1991	ARE	anaerobic induction	stress respone
HA89-HanSAMS7	1234	1244	TC-rich repeats	defense and stress responsiveness	stress respone
HA89-HanSAMS7	1630	1640	TCA-element	salicylic acid responsiveness	hormone respone
HA89-HanSAMS7	985	990	STRE	stress response element	stress respone
HA89-HanSAMS7	998	1003	STRE	stress response element	stress respone
HA89-HanSAMS7	1057	1062	STRE	stress response element	stress respone
HA89-HanSAMS7	1294	1299	TGACG-motif	MeJA-responsiveness	hormone respone
HA89-HanSAMS7	1725	1734	WUN-motif	wound responsive element	stress respone
HA89-HanSAMS7	304	310	MBS	drought-inducibility	stress respone
HA89-HanSAMS7	1978	1985	GARE-motif	gibberellin-responsiveness	hormone respone
HA89-HanSAMS7	48	54	MYC	MYC binding site	stress respone
HA89-HanSAMS7	1460	1466	MYC	MYC binding site	stress respone
HA89-HanSAMS7	1759	1765	MYC	MYC binding site	stress respone
HA89-HanSAMS7	1808	1814	MYC	MYC binding site	stress respone
HA89-HanSAMS7	78	85	GCN4_motif	endosperm	growth and development
HA89-HanSAMS7	493	501	chs-CMA1a	light responsiveness	light response
HA89-HanSAMS7	1294	1299	as-1	salicylic acid responsiveness	hormone respone
HA89-HanSAMS7	74	80	ABRE	abscisic acid responsiveness	hormone respone
HA89-HanSAMS7	75	80	ABRE	abscisic acid responsiveness	hormone respone
HA89-HanSAMS7	134	139	ABRE	abscisic acid responsiveness	hormone respone
HA89-HanSAMS7	1137	1142	ABRE	abscisic acid responsiveness	hormone respone
HA89-HanSAMS7	1385	1391	TGA-element	auxin responsiveness	hormone respone
HA89-HanSAMS7	1157	1163	WRE3	wound responsive element	stress respone
HA89-HanSAMS7	74	80	G-box	light responsiveness	light response
HA89-HanSAMS7	134	140	G-box	light responsiveness	light response
HA89-HanSAMS7	74	80	G-box	light responsiveness	light response
HA89-HanSAMS7	1136	1144	G-box	light responsiveness	light response
HA89-HanSAMS7	1137	1143	G-box	light responsiveness	light response
HA89-HanSAMS7	902	908	GT1-motif	light responsiveness	light response
HA89-HanSAMS7	910	916	GT1-motif	light responsiveness	light response
HA89-HanSAMS7	912	918	GT1-motif	light responsiveness	light response
HA89-HanSAMS7	1319	1325	DRE core	dehydration; low-temp; salt stresses	stress respone
PI659440-HanSAMS3	150	160	TCA	salicylic acid responsiveness	hormone respone
PI659440-HanSAMS3	930	940	TCA	salicylic acid responsiveness	hormone respone
PI659440-HanSAMS3	802	808	ABRE3a	light responsiveness	light response
PI659440-HanSAMS3	1921	1927	TCT-motif	light responsiveness	light response
PI659440-HanSAMS3	891	901	TCA-element	salicylic acid responsiveness	hormone respone
PI659440-HanSAMS3	1707	1717	TCA-element	salicylic acid responsiveness	hormone respone
PI659440-HanSAMS3	1649	1657	dOCT	meristem	growth and development
PI659440-HanSAMS3	579	587	chs-CMA1a	light responsiveness	light response
PI659440-HanSAMS3	733	739	MYB recognition site	MYB binding site	stress respone
PI659440-HanSAMS3	466	472	GT1-motif	light responsiveness	light response
PI659440-HanSAMS3	532	538	GT1-motif	light responsiveness	light response
PI659440-HanSAMS3	1727	1734	GT1-motif	light responsiveness	light response
PI659440-HanSAMS3	233	239	MYC	MYC binding site	stress respone
PI659440-HanSAMS3	543	549	MYC	MYC binding site	stress respone
PI659440-HanSAMS3	668	674	MYC	MYC binding site	stress respone
PI659440-HanSAMS3	802	808	G-box	light responsiveness	light response
PI659440-HanSAMS3	1348	1355	box S	elicitation; wounding and pathogen responsievness	stress respone
PI659440-HanSAMS3	800	810	ABRE	abscisic acid responsiveness	hormone respone
PI659440-HanSAMS3	802	807	ABRE	abscisic acid responsiveness	hormone respone
PI659440-HanSAMS3	1486	1493	MRE	light responsiveness	light response
PI659440-HanSAMS3	1501	1508	MRE	light responsiveness	light response
PI659440-HanSAMS3	1767	1774	MRE	light responsiveness	light response
PI659440-HanSAMS3	1866	1873	MRE	light responsiveness	light response
PI659440-HanSAMS3	65	76	GATA-motif	light responsiveness	light response
PI659440-HanSAMS3	1421	1429	ERE	ethylene response element	hormone respone
PI659440-HanSAMS3	733	739	CCAAT-box	MYBHv1 binding site	stress respone
PI659440-HanSAMS3	844	849	STRE	stress response element	stress respone
PI659440-HanSAMS3	856	861	STRE	stress response element	stress respone
PI659440-HanSAMS3	872	877	STRE	stress response element	stress respone
PI659440-HanSAMS3	1056	1061	STRE	stress response element	stress respone
PI659440-HanSAMS3	99	109	TC-rich repeats	defense and stress responsiveness	stress respone
PI659440-HanSAMS3	1239	1249	TC-rich repeats	defense and stress responsiveness	stress respone
PI659440-HanSAMS3	1917	1927	TC-rich repeats	defense and stress responsiveness	stress respone
PI659440-HanSAMS3	539	545	ARE	anaerobic induction	stress respone
PI659440-HanSAMS3	729	735	ARE	anaerobic induction	stress respone
PI659440-HanSAMS3	1482	1488	ARE	anaerobic induction	stress respone
PI659440-HanSAMS3	1557	1563	ARE	anaerobic induction	stress respone
PI659440-HanSAMS3	1033	1039	CAT-box	meristem	growth and development
PI659440-HanSAMS3	242	249	GCN4_motif	endosperm	growth and development
PI659440-HanSAMS3	1712	1724	MBSI	flavonoid	growth and development
PI659440-HanSAMS3	105	111	MYB	MYB binding site	stress respone
PI659440-HanSAMS3	533	539	MYB	MYB binding site	stress respone
PI659440-HanSAMS3	584	590	MYB	MYB binding site	stress respone
PI659440-HanSAMS3	1041	1047	MYB	MYB binding site	stress respone
PI659440-HanSAMS3	1077	1083	MYB	MYB binding site	stress respone
PI659440-HanSAMS3	1175	1181	MYB	MYB binding site	stress respone
PI659440-HanSAMS3	1389	1395	MYB	MYB binding site	stress respone
PI659440-HanSAMS3	1726	1732	MYB	MYB binding site	stress respone
PI659440-HanSAMS3	828	834	WRE3	wound responsive element	stress respone
PI659440-HanSAMS3	1707	1713	WRE3	wound responsive element	stress respone
PI659440-HanSAMS3	731	758	MSA-like	cell cycle	growth and development
HA300-HanSAMS4	696	706	circadian	circadian	growth and development
HA300-HanSAMS4	710	715	STRE	stress response element	stress respone
HA300-HanSAMS4	853	858	STRE	stress response element	stress respone
HA300-HanSAMS4	1801	1809	ATC-motif	light responsiveness	light response
HA300-HanSAMS4	151	162	chs-Unit 1 m1	light responsiveness	light response
HA300-HanSAMS4	572	578	G-box	light responsiveness	light response
HA300-HanSAMS4	40	47	MRE	light responsiveness	light response
HA300-HanSAMS4	70	77	MRE	light responsiveness	light response
HA300-HanSAMS4	94	101	MRE	light responsiveness	light response
HA300-HanSAMS4	139	146	MRE	light responsiveness	light response
HA300-HanSAMS4	150	157	MRE	light responsiveness	light response
HA300-HanSAMS4	201	208	MRE	light responsiveness	light response
HA300-HanSAMS4	1210	1217	MRE	light responsiveness	light response
HA300-HanSAMS4	1361	1368	MRE	light responsiveness	light response
HA300-HanSAMS4	643	653	AAGAA-motif	cis-element involved in seed specific expression	growth and development
HA300-HanSAMS4	44	50	MYB	MYB binding site	stress respone
HA300-HanSAMS4	390	396	MYB	MYB binding site	stress respone
HA300-HanSAMS4	943	949	MYB	MYB binding site	stress respone
HA300-HanSAMS4	1012	1018	MYB	MYB binding site	stress respone
HA300-HanSAMS4	1036	1042	MYB	MYB binding site	stress respone
HA300-HanSAMS4	1159	1165	MYB	MYB binding site	stress respone
HA300-HanSAMS4	1551	1557	MYB	MYB binding site	stress respone
HA300-HanSAMS4	572	580	AT~ABRE	abscisic acid responsiveness	hormone respone
HA300-HanSAMS4	570	580	ACE	light responsiveness	light response
HA300-HanSAMS4	1158	1165	GARE-motif	gibberellin-responsiveness	hormone respone
HA300-HanSAMS4	1213	1219	GT1-motif	light responsiveness	light response
HA300-HanSAMS4	1246	1252	GT1-motif	light responsiveness	light response
HA300-HanSAMS4	663	669	Box 4	light responsiveness	light response
HA300-HanSAMS4	1758	1764	Box 4	light responsiveness	light response
HA300-HanSAMS4	1352	1368	MBSI	flavonoid	growth and development
HA300-HanSAMS4	429	435	WRE3	wound responsive element	stress respone
HA300-HanSAMS4	874	880	WRE3	wound responsive element	stress respone
HA300-HanSAMS4	506	512	MYC	MYC binding site	stress respone
HA300-HanSAMS4	1504	1510	MYC	MYC binding site	stress respone
HA300-HanSAMS4	152	179	AC-I	Cellular Development	growth and development
HA300-HanSAMS4	156	183	AC-I	Cellular Development	growth and development
HA300-HanSAMS4	845	872	AC-I	Cellular Development	growth and development
HA300-HanSAMS4	1005	1012	GATA-motif	light responsiveness	light response
HA300-HanSAMS4	1583	1593	GATA-motif	light responsiveness	light response
HA300-HanSAMS4	572	578	ABRE3a	light responsiveness	light response
HA300-HanSAMS4	572	580	ABRE	abscisic acid responsiveness	hormone respone
HA300-HanSAMS4	573	578	ABRE	abscisic acid responsiveness	hormone respone
HA300-HanSAMS4	642	652	TC-rich repeats	defense and stress responsiveness	stress respone
HA300-HanSAMS4	877	883	ARE	anaerobic induction	stress respone
HA300-HanSAMS4	1698	1704	ARE	anaerobic induction	stress respone
LR1-HanSAMS7	1727	1736	WUN-motif	wound responsive element	stress respone
LR1-HanSAMS7	993	998	STRE	stress response element	stress respone
LR1-HanSAMS7	1006	1011	STRE	stress response element	stress respone
LR1-HanSAMS7	1065	1070	STRE	stress response element	stress respone
LR1-HanSAMS7	66	72	G-box	light responsiveness	light response
LR1-HanSAMS7	1138	1146	G-box	light responsiveness	light response
LR1-HanSAMS7	1139	1145	G-box	light responsiveness	light response
LR1-HanSAMS7	1321	1327	DRE core	dehydration; low-temp; salt stresses	stress respone
LR1-HanSAMS7	1236	1246	TC-rich repeats	defense and stress responsiveness	stress respone
LR1-HanSAMS7	1978	1985	GARE-motif	gibberellin-responsiveness	hormone respone
LR1-HanSAMS7	998	1025	AC-I	Cellular Development	growth and development
LR1-HanSAMS7	1139	1145	ABRE3a	light responsiveness	light response
LR1-HanSAMS7	1076	1082	MYB	MYB binding site	stress respone
LR1-HanSAMS7	1488	1494	MYB	MYB binding site	stress respone
LR1-HanSAMS7	1979	1985	MYB	MYB binding site	stress respone
LR1-HanSAMS7	125	130	TGACG-motif	MeJA-responsiveness	hormone respone
LR1-HanSAMS7	1296	1301	TGACG-motif	MeJA-responsiveness	hormone respone
LR1-HanSAMS7	267	273	W box	Fungal elicitor responsive element;wound responsive	stress respone
LR1-HanSAMS7	239	249	AAGAA-motif	cis-element involved in seed specific expression	growth and development
LR1-HanSAMS7	508	518	AAGAA-motif	cis-element involved in seed specific expression	growth and development
LR1-HanSAMS7	1567	1574	AAGAA-motif	cis-element involved in seed specific expression	growth and development
LR1-HanSAMS7	1773	1780	GCN4_motif	endosperm	growth and development
LR1-HanSAMS7	911	917	GT1-motif	light responsiveness	light response
LR1-HanSAMS7	920	926	GT1-motif	light responsiveness	light response
LR1-HanSAMS7	1489	1496	GT1-motif	light responsiveness	light response
LR1-HanSAMS7	66	72	ABRE	abscisic acid responsiveness	hormone respone
LR1-HanSAMS7	67	72	ABRE	abscisic acid responsiveness	hormone respone
LR1-HanSAMS7	742	747	ABRE	abscisic acid responsiveness	hormone respone
LR1-HanSAMS7	1139	1144	ABRE	abscisic acid responsiveness	hormone respone
LR1-HanSAMS7	40	46	MYC	MYC binding site	stress respone
LR1-HanSAMS7	90	96	MYC	MYC binding site	stress respone
LR1-HanSAMS7	1462	1468	MYC	MYC binding site	stress respone
LR1-HanSAMS7	1484	1490	MYC	MYC binding site	stress respone
LR1-HanSAMS7	1761	1767	MYC	MYC binding site	stress respone
LR1-HanSAMS7	1810	1816	MYC	MYC binding site	stress respone
LR1-HanSAMS7	1387	1393	TGA-element	auxin responsiveness	hormone respone
LR1-HanSAMS7	244	252	GA-motif	light responsiveness	light response
LR1-HanSAMS7	125	130	CGTCA-motif	MeJA-responsiveness	hormone respone
LR1-HanSAMS7	1296	1301	CGTCA-motif	MeJA-responsiveness	hormone respone
LR1-HanSAMS7	1159	1165	WRE3	wound responsive element	stress respone
LR1-HanSAMS7	125	130	as-1	salicylic acid responsiveness	hormone respone
LR1-HanSAMS7	1296	1301	as-1	salicylic acid responsiveness	hormone respone
LR1-HanSAMS7	66	72	G-box	light responsiveness	light response
LR1-HanSAMS7	742	748	G-box	light responsiveness	light response
LR1-HanSAMS7	295	301	ARE	anaerobic induction	stress respone
LR1-HanSAMS7	349	355	ARE	anaerobic induction	stress respone
LR1-HanSAMS7	1030	1036	ARE	anaerobic induction	stress respone
LR1-HanSAMS7	1783	1789	ARE	anaerobic induction	stress respone
LR1-HanSAMS7	1985	1991	ARE	anaerobic induction	stress respone
LR1-HanSAMS7	313	319	MBS	drought-inducibility	stress respone
XRQ-HanSAMS2	657	662	TGACG-motif	MeJA-responsiveness	hormone respone
XRQ-HanSAMS2	381	387	MYB	MYB binding site	stress respone
XRQ-HanSAMS2	402	408	MYB	MYB binding site	stress respone
XRQ-HanSAMS2	566	572	MYB	MYB binding site	stress respone
XRQ-HanSAMS2	902	908	MYB	MYB binding site	stress respone
XRQ-HanSAMS2	1646	1652	MYB	MYB binding site	stress respone
XRQ-HanSAMS2	1945	1951	MYB	MYB binding site	stress respone
XRQ-HanSAMS2	244	252	ERE	ethylene response element	hormone respone
XRQ-HanSAMS2	1479	1487	ERE	ethylene response element	hormone respone
XRQ-HanSAMS2	336	342	ARE	anaerobic induction	stress respone
XRQ-HanSAMS2	424	430	ARE	anaerobic induction	stress respone
XRQ-HanSAMS2	589	595	ARE	anaerobic induction	stress respone
XRQ-HanSAMS2	1928	1936	ATC-motif	light responsiveness	light response
XRQ-HanSAMS2	1513	1520	MRE	light responsiveness	light response
XRQ-HanSAMS2	43	49	LTR	low-temperature responsiveness	stress respone
XRQ-HanSAMS2	1076	1082	MBS	drought-inducibility	stress respone
XRQ-HanSAMS2	1991	1997	MBS	drought-inducibility	stress respone
XRQ-HanSAMS2	825	830	STRE	stress response element	stress respone
XRQ-HanSAMS2	179	185	MYC	MYC binding site	stress respone
XRQ-HanSAMS2	252	258	MYC	MYC binding site	stress respone
XRQ-HanSAMS2	1220	1226	MYC	MYC binding site	stress respone
XRQ-HanSAMS2	1262	1268	MYC	MYC binding site	stress respone
XRQ-HanSAMS2	1401	1407	MYC	MYC binding site	stress respone
XRQ-HanSAMS2	1706	1712	MYC	MYC binding site	stress respone
XRQ-HanSAMS2	1645	1652	GARE-motif	gibberellin-responsiveness	hormone respone
XRQ-HanSAMS2	100	110	TC-rich repeats	defense and stress responsiveness	stress respone
XRQ-HanSAMS2	808	814	GC-motif	anoxic specific inducibility element GC-motif	stress respone
XRQ-HanSAMS2	1865	1873	chs-CMA1a	light responsiveness	light response
XRQ-HanSAMS2	1925	1933	chs-CMA1a	light responsiveness	light response
XRQ-HanSAMS2	1502	1512	G-box	light responsiveness	light response
XRQ-HanSAMS2	933	939	DRE core	dehydration; low-temp; salt stresses	stress respone
XRQ-HanSAMS2	1198	1204	W box	Fungal elicitor responsive element;wound responsive	stress respone
XRQ-HanSAMS2	894	901	AAGAA-motif	cis-element involved in seed specific expression	growth and development
XRQ-HanSAMS2	347	353	TCT-motif	light responsiveness	light response
XRQ-HanSAMS2	1324	1330	TCT-motif	light responsiveness	light response
XRQ-HanSAMS2	657	662	as-1	salicylic acid responsiveness	hormone respone
XRQ-HanSAMS2	153	159	Box 4	light responsiveness	light response
XRQ-HanSAMS2	168	174	Box 4	light responsiveness	light response
XRQ-HanSAMS2	240	246	Box 4	light responsiveness	light response
XRQ-HanSAMS2	514	520	Box 4	light responsiveness	light response
XRQ-HanSAMS2	849	855	Box 4	light responsiveness	light response
XRQ-HanSAMS2	657	662	CGTCA-motif	MeJA-responsiveness	hormone respone
RHA438-HanSAMS3	225	231	MYC	MYC binding site	stress respone
RHA438-HanSAMS3	257	263	MYC	MYC binding site	stress respone
RHA438-HanSAMS3	93	103	TC-rich repeats	defense and stress responsiveness	stress respone
RHA438-HanSAMS3	1237	1247	TC-rich repeats	defense and stress responsiveness	stress respone
RHA438-HanSAMS3	1917	1927	TC-rich repeats	defense and stress responsiveness	stress respone
RHA438-HanSAMS3	279	285	ARE	anaerobic induction	stress respone
RHA438-HanSAMS3	549	555	ARE	anaerobic induction	stress respone
RHA438-HanSAMS3	735	741	ARE	anaerobic induction	stress respone
RHA438-HanSAMS3	1480	1486	ARE	anaerobic induction	stress respone
RHA438-HanSAMS3	1555	1561	ARE	anaerobic induction	stress respone
RHA438-HanSAMS3	1484	1491	MRE	light responsiveness	light response
RHA438-HanSAMS3	1499	1506	MRE	light responsiveness	light response
RHA438-HanSAMS3	1765	1772	MRE	light responsiveness	light response
RHA438-HanSAMS3	458	464	GT1-motif	light responsiveness	light response
RHA438-HanSAMS3	1725	1732	GT1-motif	light responsiveness	light response
RHA438-HanSAMS3	143	153	TCA	salicylic acid responsiveness	hormone respone
RHA438-HanSAMS3	936	946	TCA	salicylic acid responsiveness	hormone respone
RHA438-HanSAMS3	897	907	TCA-element	salicylic acid responsiveness	hormone respone
RHA438-HanSAMS3	99	105	MYB	MYB binding site	stress respone
RHA438-HanSAMS3	593	599	MYB	MYB binding site	stress respone
RHA438-HanSAMS3	712	718	MYB	MYB binding site	stress respone
RHA438-HanSAMS3	1047	1053	MYB	MYB binding site	stress respone
RHA438-HanSAMS3	1083	1089	MYB	MYB binding site	stress respone
RHA438-HanSAMS3	1724	1730	MYB	MYB binding site	stress respone
RHA438-HanSAMS3	1921	1927	TCT-motif	light responsiveness	light response
RHA438-HanSAMS3	588	596	chs-CMA1a	light responsiveness	light response
RHA438-HanSAMS3	808	814	G-box	light responsiveness	light response
RHA438-HanSAMS3	298	304	CCAAT-box	MYBHv1 binding site	stress respone
RHA438-HanSAMS3	480	486	CCAAT-box	MYBHv1 binding site	stress respone
RHA438-HanSAMS3	739	745	CCAAT-box	MYBHv1 binding site	stress respone
RHA438-HanSAMS3	374	383	WUN-motif	wound responsive element	stress respone
RHA438-HanSAMS3	737	764	MSA-like	cell cycle	growth and development
RHA438-HanSAMS3	850	855	STRE	stress response element	stress respone
RHA438-HanSAMS3	862	867	STRE	stress response element	stress respone
RHA438-HanSAMS3	878	883	STRE	stress response element	stress respone
RHA438-HanSAMS3	1062	1067	STRE	stress response element	stress respone
RHA438-HanSAMS3	806	816	ABRE	abscisic acid responsiveness	hormone respone
RHA438-HanSAMS3	808	813	ABRE	abscisic acid responsiveness	hormone respone
RHA438-HanSAMS3	298	304	MYB recognition site	MYB binding site	stress respone
RHA438-HanSAMS3	480	486	MYB recognition site	MYB binding site	stress respone
RHA438-HanSAMS3	739	745	MYB recognition site	MYB binding site	stress respone
RHA438-HanSAMS3	1039	1045	CAT-box	meristem	growth and development
RHA438-HanSAMS3	808	814	ABRE3a	light responsiveness	light response
RHA438-HanSAMS3	1647	1655	dOCT	meristem	growth and development
RHA438-HanSAMS3	818	824	WRE3	wound responsive element	stress respone
RHA438-HanSAMS3	834	840	WRE3	wound responsive element	stress respone
RHA438-HanSAMS3	1705	1711	WRE3	wound responsive element	stress respone
RHA438-HanSAMS3	1419	1427	ERE	ethylene response element	hormone respone
RHA438-HanSAMS3	267	277	AAGAA-motif	cis-element involved in seed specific expression	growth and development
RHA438-HanSAMS3	995	1002	AAGAA-motif	cis-element involved in seed specific expression	growth and development
RHA438-HanSAMS3	234	241	GCN4_motif	endosperm	growth and development
RHA438-HanSAMS3	65	76	GATA-motif	light responsiveness	light response
OQP8-HanSAMS1	98	104	CAT-box	meristem	growth and development
OQP8-HanSAMS1	30	40	TCA-element	salicylic acid responsiveness	hormone respone
OQP8-HanSAMS1	1907	1913	A-box	light responsiveness	light response
OQP8-HanSAMS1	1944	1950	A-box	light responsiveness	light response
OQP8-HanSAMS1	1282	1288	MYB	MYB binding site	stress respone
OQP8-HanSAMS1	1901	1907	MYB	MYB binding site	stress respone
OQP8-HanSAMS1	745	755	AAGAA-motif	cis-element involved in seed specific expression	growth and development
OQP8-HanSAMS1	109	114	STRE	stress response element	stress respone
OQP8-HanSAMS1	161	166	STRE	stress response element	stress respone
OQP8-HanSAMS1	420	425	STRE	stress response element	stress respone
OQP8-HanSAMS1	482	487	STRE	stress response element	stress respone
OQP8-HanSAMS1	1034	1039	STRE	stress response element	stress respone
OQP8-HanSAMS1	1024	1030	CCAAT-box	MYBHv1 binding site	stress respone
OQP8-HanSAMS1	1641	1655	AT1-motif	light responsiveness	light response
OQP8-HanSAMS1	1056	1066	O2-site	zein metabolism	growth and development
OQP8-HanSAMS1	1076	1086	O2-site	zein metabolism	growth and development
OQP8-HanSAMS1	1737	1742	CGTCA-motif	MeJA-responsiveness	hormone respone
OQP8-HanSAMS1	1737	1742	TGACG-motif	MeJA-responsiveness	hormone respone
OQP8-HanSAMS1	1021	1048	MSA-like	cell cycle	growth and development
OQP8-HanSAMS1	1023	1032	MSA-like	cell cycle	growth and development
OQP8-HanSAMS1	1737	1742	as-1	salicylic acid responsiveness	hormone respone
OQP8-HanSAMS1	947	953	Box 4	light responsiveness	light response
OQP8-HanSAMS1	1710	1716	Box 4	light responsiveness	light response
OQP8-HanSAMS1	1004	1010	G-box	light responsiveness	light response
OQP8-HanSAMS1	570	576	LTR	low-temperature responsiveness	stress respone
OQP8-HanSAMS1	363	369	ARE	anaerobic induction	stress respone
OQP8-HanSAMS1	717	723	ARE	anaerobic induction	stress respone
OQP8-HanSAMS1	1887	1893	ARE	anaerobic induction	stress respone
OQP8-HanSAMS1	1934	1940	ARE	anaerobic induction	stress respone
OQP8-HanSAMS1	1004	1009	ABRE	abscisic acid responsiveness	hormone respone
OQP8-HanSAMS1	1107	1112	ABRE	abscisic acid responsiveness	hormone respone
OQP8-HanSAMS1	1127	1132	ABRE	abscisic acid responsiveness	hormone respone
OQP8-HanSAMS1	1637	1646	WUN-motif	wound responsive element	stress respone
OQP8-HanSAMS1	1219	1227	CARE	gibberellin-responsiveness	hormone respone
OQP8-HanSAMS1	405	411	MYC	MYC binding site	stress respone
OQP8-HanSAMS1	427	433	MYC	MYC binding site	stress respone
OQP8-HanSAMS1	467	473	MYC	MYC binding site	stress respone
OQP8-HanSAMS1	489	495	MYC	MYC binding site	stress respone
OQP8-HanSAMS1	491	497	MYC	MYC binding site	stress respone
OQP8-HanSAMS1	1004	1010	ABRE3a	light responsiveness	light response
OQP8-HanSAMS1	1107	1113	G-box	light responsiveness	light response
OQP8-HanSAMS1	1127	1133	G-box	light responsiveness	light response
OQP8-HanSAMS1	1733	1739	MBS	drought-inducibility	stress respone
OQP8-HanSAMS1	974	980	GT1-motif	light responsiveness	light response
OQP8-HanSAMS1	1160	1166	GT1-motif	light responsiveness	light response
OQP8-HanSAMS1	566	572	W box	Fungal elicitor responsive element;wound responsive	stress respone
OQP8-HanSAMS1	1877	1883	Sp1	light responsiveness	light response
OQP8-HanSAMS1	782	792	circadian	circadian	growth and development
OQP8-HanSAMS1	1024	1030	MYB recognition site	MYB binding site	stress respone
LR1-HanSAMS5	1290	1300	TCA	salicylic acid responsiveness	hormone respone
LR1-HanSAMS5	1056	1062	TCT-motif	light responsiveness	light response
LR1-HanSAMS5	565	574	LAMP-element	light responsiveness	light response
LR1-HanSAMS5	1277	1287	TCA-element	salicylic acid responsiveness	hormone respone
LR1-HanSAMS5	714	720	ARE	anaerobic induction	stress respone
LR1-HanSAMS5	944	950	ARE	anaerobic induction	stress respone
LR1-HanSAMS5	1642	1648	ARE	anaerobic induction	stress respone
LR1-HanSAMS5	1720	1726	ARE	anaerobic induction	stress respone
LR1-HanSAMS5	1039	1048	MSA-like	cell cycle	growth and development
LR1-HanSAMS5	236	244	AE-box	light responsiveness	light response
LR1-HanSAMS5	1041	1047	CCAAT-box	MYBHv1 binding site	stress respone
LR1-HanSAMS5	1069	1075	TGA-element	auxin responsiveness	hormone respone
LR1-HanSAMS5	8	14	MYC	MYC binding site	stress respone
LR1-HanSAMS5	993	999	MYC	MYC binding site	stress respone
LR1-HanSAMS5	1008	1014	MYC	MYC binding site	stress respone
LR1-HanSAMS5	1165	1170	ABRE	abscisic acid responsiveness	hormone respone
LR1-HanSAMS5	979	986	GT1-motif	light responsiveness	light response
LR1-HanSAMS5	1503	1509	GT1-motif	light responsiveness	light response
LR1-HanSAMS5	1251	1259	CARE	gibberellin-responsiveness	hormone respone
LR1-HanSAMS5	147	153	LTR	low-temperature responsiveness	stress respone
LR1-HanSAMS5	311	319	ERE	ethylene response element	hormone respone
LR1-HanSAMS5	971	977	MYB	MYB binding site	stress respone
LR1-HanSAMS5	978	984	MYB	MYB binding site	stress respone
LR1-HanSAMS5	1025	1031	MYB	MYB binding site	stress respone
LR1-HanSAMS5	1137	1143	MYB	MYB binding site	stress respone
LR1-HanSAMS5	1230	1236	MYB	MYB binding site	stress respone
LR1-HanSAMS5	1165	1171	ABRE3a	light responsiveness	light response
LR1-HanSAMS5	1041	1047	MYB recognition site	MYB binding site	stress respone
LR1-HanSAMS5	1109	1116	P-box	gibberellin-responsiveness	hormone respone
LR1-HanSAMS5	1165	1171	G-box	light responsiveness	light response
LR1-HanSAMS5	859	865	Box 4	light responsiveness	light response
IR-HanSAMS5	1009	1018	MSA-like	cell cycle	growth and development
IR-HanSAMS5	537	543	GT1-motif	light responsiveness	light response
IR-HanSAMS5	662	668	GT1-motif	light responsiveness	light response
IR-HanSAMS5	693	699	GT1-motif	light responsiveness	light response
IR-HanSAMS5	949	956	GT1-motif	light responsiveness	light response
IR-HanSAMS5	503	511	WUN-motif	wound responsive element	stress respone
IR-HanSAMS5	785	793	WUN-motif	wound responsive element	stress respone
IR-HanSAMS5	1011	1017	MYB recognition site	MYB binding site	stress respone
IR-HanSAMS5	1576	1582	LTR	low-temperature responsiveness	stress respone
IR-HanSAMS5	1859	1865	LTR	low-temperature responsiveness	stress respone
IR-HanSAMS5	1247	1257	TCA-element	salicylic acid responsiveness	hormone respone
IR-HanSAMS5	1221	1229	CARE	gibberellin-responsiveness	hormone respone
IR-HanSAMS5	1026	1032	TCT-motif	light responsiveness	light response
IR-HanSAMS5	377	383	ARE	anaerobic induction	stress respone
IR-HanSAMS5	532	538	ARE	anaerobic induction	stress respone
IR-HanSAMS5	758	764	ARE	anaerobic induction	stress respone
IR-HanSAMS5	914	920	ARE	anaerobic induction	stress respone
IR-HanSAMS5	941	947	ARE	anaerobic induction	stress respone
IR-HanSAMS5	1634	1640	ARE	anaerobic induction	stress respone
IR-HanSAMS5	1712	1718	ARE	anaerobic induction	stress respone
IR-HanSAMS5	722	728	TGA-element	auxin responsiveness	hormone respone
IR-HanSAMS5	1011	1017	CCAAT-box	MYBHv1 binding site	stress respone
IR-HanSAMS5	829	835	Box 4	light responsiveness	light response
IR-HanSAMS5	657	664	P-box	gibberellin-responsiveness	hormone respone
IR-HanSAMS5	678	685	P-box	gibberellin-responsiveness	hormone respone
IR-HanSAMS5	1079	1086	P-box	gibberellin-responsiveness	hormone respone
IR-HanSAMS5	694	704	AAGAA-motif	cis-element involved in seed specific expression	growth and development
IR-HanSAMS5	538	544	MYB	MYB binding site	stress respone
IR-HanSAMS5	692	698	MYB	MYB binding site	stress respone
IR-HanSAMS5	948	954	MYB	MYB binding site	stress respone
IR-HanSAMS5	995	1001	MYB	MYB binding site	stress respone
IR-HanSAMS5	1107	1113	MYB	MYB binding site	stress respone
IR-HanSAMS5	542	548	MYC	MYC binding site	stress respone
IR-HanSAMS5	688	694	MYC	MYC binding site	stress respone
IR-HanSAMS5	963	969	MYC	MYC binding site	stress respone
IR-HanSAMS5	978	984	MYC	MYC binding site	stress respone
IR-HanSAMS5	238	247	LAMP-element	light responsiveness	light response
LR1-HanSAMS6	58	68	AAGAA-motif	cis-element involved in seed specific expression	growth and development
LR1-HanSAMS6	127	137	AAGAA-motif	cis-element involved in seed specific expression	growth and development
LR1-HanSAMS6	884	891	AAGAA-motif	cis-element involved in seed specific expression	growth and development
LR1-HanSAMS6	1895	1905	AAGAA-motif	cis-element involved in seed specific expression	growth and development
LR1-HanSAMS6	209	215	TGA-element	auxin responsiveness	hormone respone
LR1-HanSAMS6	340	346	MYC	MYC binding site	stress respone
LR1-HanSAMS6	359	365	MYC	MYC binding site	stress respone
LR1-HanSAMS6	1732	1739	GT1-motif	light responsiveness	light response
LR1-HanSAMS6	1733	1739	GT1-motif	light responsiveness	light response
LR1-HanSAMS6	997	1007	ACE	light responsiveness	light response
LR1-HanSAMS6	1287	1297	ACE	light responsiveness	light response
LR1-HanSAMS6	1127	1133	LTR	low-temperature responsiveness	stress respone
LR1-HanSAMS6	1300	1306	LTR	low-temperature responsiveness	stress respone
LR1-HanSAMS6	794	800	MYB	MYB binding site	stress respone
LR1-HanSAMS6	1326	1332	MYB	MYB binding site	stress respone
LR1-HanSAMS6	1734	1740	MYB	MYB binding site	stress respone
LR1-HanSAMS6	315	324	WUN-motif	wound responsive element	stress respone
LR1-HanSAMS6	1062	1069	P-box	gibberellin-responsiveness	hormone respone
LR1-HanSAMS6	1325	1332	GARE-motif	gibberellin-responsiveness	hormone respone
LR1-HanSAMS6	890	895	STRE	stress response element	stress respone
LR1-HanSAMS6	1617	1622	STRE	stress response element	stress respone
LR1-HanSAMS6	221	231	G-box	light responsiveness	light response
LR1-HanSAMS6	839	845	DRE core	dehydration; low-temp; salt stresses	stress respone
LR1-HanSAMS6	1052	1058	DRE core	dehydration; low-temp; salt stresses	stress respone
LR1-HanSAMS6	1442	1452	TCA	salicylic acid responsiveness	hormone respone
LR1-HanSAMS6	244	251	MRE	light responsiveness	light response
LR1-HanSAMS6	34	40	ARE	anaerobic induction	stress respone
LR1-HanSAMS6	384	390	ARE	anaerobic induction	stress respone
LR1-HanSAMS6	576	582	ARE	anaerobic induction	stress respone
LR1-HanSAMS6	252	259	TATC-box	gibberellin-responsiveness	hormone respone
IR-HanSAMS2	1596	1601	TGACG-motif	MeJA-responsiveness	hormone respone
IR-HanSAMS2	1949	1954	TGACG-motif	MeJA-responsiveness	hormone respone
IR-HanSAMS2	157	163	Sp1	light responsiveness	light response
IR-HanSAMS2	1596	1601	as-1	salicylic acid responsiveness	hormone respone
IR-HanSAMS2	1949	1954	as-1	salicylic acid responsiveness	hormone respone
IR-HanSAMS2	1596	1601	CGTCA-motif	MeJA-responsiveness	hormone respone
IR-HanSAMS2	1949	1954	CGTCA-motif	MeJA-responsiveness	hormone respone
IR-HanSAMS2	1505	1513	chs-CMA1a	light responsiveness	light response
IR-HanSAMS2	309	315	LTR	low-temperature responsiveness	stress respone
IR-HanSAMS2	1876	1882	LTR	low-temperature responsiveness	stress respone
IR-HanSAMS2	1281	1288	GARE-motif	gibberellin-responsiveness	hormone respone
IR-HanSAMS2	1904	1910	GT1-motif	light responsiveness	light response
IR-HanSAMS2	563	569	DRE core	dehydration; low-temp; salt stresses	stress respone
IR-HanSAMS2	1669	1677	ERE	ethylene response element	hormone respone
IR-HanSAMS2	153	159	W box	Fungal elicitor responsive element;wound responsive	stress respone
IR-HanSAMS2	828	834	W box	Fungal elicitor responsive element;wound responsive	stress respone
IR-HanSAMS2	1130	1140	G-box	light responsiveness	light response
IR-HanSAMS2	850	856	MYC	MYC binding site	stress respone
IR-HanSAMS2	892	898	MYC	MYC binding site	stress respone
IR-HanSAMS2	1031	1037	MYC	MYC binding site	stress respone
IR-HanSAMS2	1346	1352	MYC	MYC binding site	stress respone
IR-HanSAMS2	90	98	dOCT	meristem	growth and development
IR-HanSAMS2	101	111	ATCT-motif	light responsiveness	light response
IR-HanSAMS2	160	165	STRE	stress response element	stress respone
IR-HanSAMS2	706	712	MBS	drought-inducibility	stress respone
IR-HanSAMS2	1991	1997	MBS	drought-inducibility	stress respone
IR-HanSAMS2	524	531	AAGAA-motif	cis-element involved in seed specific expression	growth and development
IR-HanSAMS2	283	289	MYB	MYB binding site	stress respone
IR-HanSAMS2	532	538	MYB	MYB binding site	stress respone
IR-HanSAMS2	1282	1288	MYB	MYB binding site	stress respone
IR-HanSAMS2	1903	1909	MYB	MYB binding site	stress respone
IR-HanSAMS2	243	250	ABRE	abscisic acid responsiveness	hormone respone
IR-HanSAMS2	466	472	Box 4	light responsiveness	light response
IR-HanSAMS2	470	476	Box 4	light responsiveness	light response
IR-HanSAMS2	1493	1499	Box 4	light responsiveness	light response
IR-HanSAMS2	1141	1148	MRE	light responsiveness	light response
IR-HanSAMS2	1728	1735	MRE	light responsiveness	light response
IR-HanSAMS2	954	960	TCT-motif	light responsiveness	light response
IR-HanSAMS2	176	182	ARE	anaerobic induction	stress respone
IR-HanSAMS2	1376	1382	ARE	anaerobic induction	stress respone
OQP8-HanSAMS2	1198	1204	W box	Fungal elicitor responsive element;wound responsive	stress respone
OQP8-HanSAMS2	1076	1082	MBS	drought-inducibility	stress respone
OQP8-HanSAMS2	1991	1997	MBS	drought-inducibility	stress respone
OQP8-HanSAMS2	179	185	MYC	MYC binding site	stress respone
OQP8-HanSAMS2	252	258	MYC	MYC binding site	stress respone
OQP8-HanSAMS2	1220	1226	MYC	MYC binding site	stress respone
OQP8-HanSAMS2	1262	1268	MYC	MYC binding site	stress respone
OQP8-HanSAMS2	1401	1407	MYC	MYC binding site	stress respone
OQP8-HanSAMS2	1706	1712	MYC	MYC binding site	stress respone
OQP8-HanSAMS2	1928	1936	ATC-motif	light responsiveness	light response
OQP8-HanSAMS2	347	353	TCT-motif	light responsiveness	light response
OQP8-HanSAMS2	1324	1330	TCT-motif	light responsiveness	light response
OQP8-HanSAMS2	100	110	TC-rich repeats	defense and stress responsiveness	stress respone
OQP8-HanSAMS2	1502	1512	G-box	light responsiveness	light response
OQP8-HanSAMS2	43	49	LTR	low-temperature responsiveness	stress respone
OQP8-HanSAMS2	336	342	ARE	anaerobic induction	stress respone
OQP8-HanSAMS2	424	430	ARE	anaerobic induction	stress respone
OQP8-HanSAMS2	589	595	ARE	anaerobic induction	stress respone
OQP8-HanSAMS2	808	814	GC-motif	anoxic specific inducibility element GC-motif	stress respone
OQP8-HanSAMS2	657	662	as-1	salicylic acid responsiveness	hormone respone
OQP8-HanSAMS2	153	159	Box 4	light responsiveness	light response
OQP8-HanSAMS2	168	174	Box 4	light responsiveness	light response
OQP8-HanSAMS2	240	246	Box 4	light responsiveness	light response
OQP8-HanSAMS2	514	520	Box 4	light responsiveness	light response
OQP8-HanSAMS2	849	855	Box 4	light responsiveness	light response
OQP8-HanSAMS2	1645	1652	GARE-motif	gibberellin-responsiveness	hormone respone
OQP8-HanSAMS2	657	662	CGTCA-motif	MeJA-responsiveness	hormone respone
OQP8-HanSAMS2	657	662	TGACG-motif	MeJA-responsiveness	hormone respone
OQP8-HanSAMS2	1513	1520	MRE	light responsiveness	light response
OQP8-HanSAMS2	894	901	AAGAA-motif	cis-element involved in seed specific expression	growth and development
OQP8-HanSAMS2	933	939	DRE core	dehydration; low-temp; salt stresses	stress respone
OQP8-HanSAMS2	825	830	STRE	stress response element	stress respone
OQP8-HanSAMS2	244	252	ERE	ethylene response element	hormone respone
OQP8-HanSAMS2	1479	1487	ERE	ethylene response element	hormone respone
OQP8-HanSAMS2	1865	1873	chs-CMA1a	light responsiveness	light response
OQP8-HanSAMS2	1925	1933	chs-CMA1a	light responsiveness	light response
OQP8-HanSAMS2	381	387	MYB	MYB binding site	stress respone
OQP8-HanSAMS2	402	408	MYB	MYB binding site	stress respone
OQP8-HanSAMS2	566	572	MYB	MYB binding site	stress respone
OQP8-HanSAMS2	902	908	MYB	MYB binding site	stress respone
OQP8-HanSAMS2	1646	1652	MYB	MYB binding site	stress respone
OQP8-HanSAMS2	1945	1951	MYB	MYB binding site	stress respone
XRQ-HanSAMS1	568	574	W box	Fungal elicitor responsive element;wound responsive	stress respone
XRQ-HanSAMS1	1907	1913	A-box	light responsiveness	light response
XRQ-HanSAMS1	1944	1950	A-box	light responsiveness	light response
XRQ-HanSAMS1	1023	1050	MSA-like	cell cycle	growth and development
XRQ-HanSAMS1	1025	1034	MSA-like	cell cycle	growth and development
XRQ-HanSAMS1	1006	1012	G-box	light responsiveness	light response
XRQ-HanSAMS1	1737	1742	CGTCA-motif	MeJA-responsiveness	hormone respone
XRQ-HanSAMS1	32	42	TCA-element	salicylic acid responsiveness	hormone respone
XRQ-HanSAMS1	1737	1742	as-1	salicylic acid responsiveness	hormone respone
XRQ-HanSAMS1	949	955	Box 4	light responsiveness	light response
XRQ-HanSAMS1	1710	1716	Box 4	light responsiveness	light response
XRQ-HanSAMS1	1026	1032	CCAAT-box	MYBHv1 binding site	stress respone
XRQ-HanSAMS1	1109	1115	G-box	light responsiveness	light response
XRQ-HanSAMS1	1129	1135	G-box	light responsiveness	light response
XRQ-HanSAMS1	747	757	AAGAA-motif	cis-element involved in seed specific expression	growth and development
XRQ-HanSAMS1	1733	1739	MBS	drought-inducibility	stress respone
XRQ-HanSAMS1	572	578	LTR	low-temperature responsiveness	stress respone
XRQ-HanSAMS1	1026	1032	MYB recognition site	MYB binding site	stress respone
XRQ-HanSAMS1	1637	1646	WUN-motif	wound responsive element	stress respone
XRQ-HanSAMS1	1006	1011	ABRE	abscisic acid responsiveness	hormone respone
XRQ-HanSAMS1	1109	1114	ABRE	abscisic acid responsiveness	hormone respone
XRQ-HanSAMS1	1129	1134	ABRE	abscisic acid responsiveness	hormone respone
XRQ-HanSAMS1	1219	1227	CARE	gibberellin-responsiveness	hormone respone
XRQ-HanSAMS1	365	371	ARE	anaerobic induction	stress respone
XRQ-HanSAMS1	719	725	ARE	anaerobic induction	stress respone
XRQ-HanSAMS1	1887	1893	ARE	anaerobic induction	stress respone
XRQ-HanSAMS1	1934	1940	ARE	anaerobic induction	stress respone
XRQ-HanSAMS1	1737	1742	TGACG-motif	MeJA-responsiveness	hormone respone
XRQ-HanSAMS1	1282	1288	MYB	MYB binding site	stress respone
XRQ-HanSAMS1	1901	1907	MYB	MYB binding site	stress respone
XRQ-HanSAMS1	976	982	GT1-motif	light responsiveness	light response
XRQ-HanSAMS1	1162	1168	GT1-motif	light responsiveness	light response
XRQ-HanSAMS1	1641	1655	AT1-motif	light responsiveness	light response
XRQ-HanSAMS1	784	794	circadian	circadian	growth and development
XRQ-HanSAMS1	100	106	CAT-box	meristem	growth and development
XRQ-HanSAMS1	407	413	MYC	MYC binding site	stress respone
XRQ-HanSAMS1	429	435	MYC	MYC binding site	stress respone
XRQ-HanSAMS1	469	475	MYC	MYC binding site	stress respone
XRQ-HanSAMS1	491	497	MYC	MYC binding site	stress respone
XRQ-HanSAMS1	493	499	MYC	MYC binding site	stress respone
XRQ-HanSAMS1	1877	1883	Sp1	light responsiveness	light response
XRQ-HanSAMS1	111	116	STRE	stress response element	stress respone
XRQ-HanSAMS1	163	168	STRE	stress response element	stress respone
XRQ-HanSAMS1	422	427	STRE	stress response element	stress respone
XRQ-HanSAMS1	484	489	STRE	stress response element	stress respone
XRQ-HanSAMS1	1036	1041	STRE	stress response element	stress respone
XRQ-HanSAMS1	1006	1012	ABRE3a	light responsiveness	light response
XRQ-HanSAMS1	1058	1068	O2-site	zein metabolism	growth and development
XRQ-HanSAMS1	1078	1088	O2-site	zein metabolism	growth and development
PSC8-HanSAMS3	879	889	TCA-element	salicylic acid responsiveness	hormone respone
PSC8-HanSAMS3	1021	1027	CAT-box	meristem	growth and development
PSC8-HanSAMS3	244	250	TGA-element	auxin responsiveness	hormone respone
PSC8-HanSAMS3	1390	1396	TGA-element	auxin responsiveness	hormone respone
PSC8-HanSAMS3	424	430	GT1-motif	light responsiveness	light response
PSC8-HanSAMS3	1704	1711	GT1-motif	light responsiveness	light response
PSC8-HanSAMS3	191	197	MYC	MYC binding site	stress respone
PSC8-HanSAMS3	519	525	MYC	MYC binding site	stress respone
PSC8-HanSAMS3	1476	1483	MRE	light responsiveness	light response
PSC8-HanSAMS3	1743	1750	MRE	light responsiveness	light response
PSC8-HanSAMS3	1845	1852	MRE	light responsiveness	light response
PSC8-HanSAMS3	1411	1419	ERE	ethylene response element	hormone respone
PSC8-HanSAMS3	790	796	G-box	light responsiveness	light response
PSC8-HanSAMS3	200	207	GCN4_motif	endosperm	growth and development
PSC8-HanSAMS3	1900	1906	TCT-motif	light responsiveness	light response
PSC8-HanSAMS3	43	49	MYB	MYB binding site	stress respone
PSC8-HanSAMS3	561	567	MYB	MYB binding site	stress respone
PSC8-HanSAMS3	1029	1035	MYB	MYB binding site	stress respone
PSC8-HanSAMS3	1065	1071	MYB	MYB binding site	stress respone
PSC8-HanSAMS3	1379	1385	MYB	MYB binding site	stress respone
PSC8-HanSAMS3	1703	1709	MYB	MYB binding site	stress respone
PSC8-HanSAMS3	1689	1701	MBSI	flavonoid	growth and development
PSC8-HanSAMS3	832	837	STRE	stress response element	stress respone
PSC8-HanSAMS3	844	849	STRE	stress response element	stress respone
PSC8-HanSAMS3	860	865	STRE	stress response element	stress respone
PSC8-HanSAMS3	1044	1049	STRE	stress response element	stress respone
PSC8-HanSAMS3	977	984	AAGAA-motif	cis-element involved in seed specific expression	growth and development
PSC8-HanSAMS3	788	798	ABRE	abscisic acid responsiveness	hormone respone
PSC8-HanSAMS3	790	795	ABRE	abscisic acid responsiveness	hormone respone
PSC8-HanSAMS3	515	521	ARE	anaerobic induction	stress respone
PSC8-HanSAMS3	717	723	ARE	anaerobic induction	stress respone
PSC8-HanSAMS3	1472	1478	ARE	anaerobic induction	stress respone
PSC8-HanSAMS3	1627	1635	dOCT	meristem	growth and development
PSC8-HanSAMS3	682	692	circadian	circadian	growth and development
PSC8-HanSAMS3	790	796	ABRE3a	light responsiveness	light response
PSC8-HanSAMS3	108	118	TCA	salicylic acid responsiveness	hormone respone
PSC8-HanSAMS3	918	928	TCA	salicylic acid responsiveness	hormone respone
PSC8-HanSAMS3	1229	1239	TC-rich repeats	defense and stress responsiveness	stress respone
PSC8-HanSAMS3	264	270	MYB recognition site	MYB binding site	stress respone
PSC8-HanSAMS3	446	452	MYB recognition site	MYB binding site	stress respone
PSC8-HanSAMS3	721	727	MYB recognition site	MYB binding site	stress respone
PSC8-HanSAMS3	264	270	CCAAT-box	MYBHv1 binding site	stress respone
PSC8-HanSAMS3	446	452	CCAAT-box	MYBHv1 binding site	stress respone
PSC8-HanSAMS3	721	727	CCAAT-box	MYBHv1 binding site	stress respone
PSC8-HanSAMS3	1930	1936	W box	Fungal elicitor responsive element;wound responsive	stress respone
PSC8-HanSAMS3	25	31	WRE3	wound responsive element	stress respone
PSC8-HanSAMS3	816	822	WRE3	wound responsive element	stress respone
PSC8-HanSAMS3	719	746	MSA-like	cell cycle	growth and development
PSC8-HanSAMS3	1934	1941	P-box	gibberellin-responsiveness	hormone respone
PSC8-HanSAMS3	556	564	chs-CMA1a	light responsiveness	light response
HA300-HanSAMS7	74	80	G-box	light responsiveness	light response
HA300-HanSAMS7	134	140	G-box	light responsiveness	light response
HA300-HanSAMS7	1157	1163	WRE3	wound responsive element	stress respone
HA300-HanSAMS7	529	535	Box 4	light responsiveness	light response
HA300-HanSAMS7	902	908	GT1-motif	light responsiveness	light response
HA300-HanSAMS7	910	916	GT1-motif	light responsiveness	light response
HA300-HanSAMS7	912	918	GT1-motif	light responsiveness	light response
HA300-HanSAMS7	1978	1985	GARE-motif	gibberellin-responsiveness	hormone respone
HA300-HanSAMS7	258	264	W box	Fungal elicitor responsive element;wound responsive	stress respone
HA300-HanSAMS7	881	887	MYB	MYB binding site	stress respone
HA300-HanSAMS7	909	915	MYB	MYB binding site	stress respone
HA300-HanSAMS7	1068	1074	MYB	MYB binding site	stress respone
HA300-HanSAMS7	1979	1985	MYB	MYB binding site	stress respone
HA300-HanSAMS7	74	80	G-box	light responsiveness	light response
HA300-HanSAMS7	1136	1144	G-box	light responsiveness	light response
HA300-HanSAMS7	1137	1143	G-box	light responsiveness	light response
HA300-HanSAMS7	1294	1299	as-1	salicylic acid responsiveness	hormone respone
HA300-HanSAMS7	985	990	STRE	stress response element	stress respone
HA300-HanSAMS7	998	1003	STRE	stress response element	stress respone
HA300-HanSAMS7	1057	1062	STRE	stress response element	stress respone
HA300-HanSAMS7	493	501	chs-CMA1a	light responsiveness	light response
HA300-HanSAMS7	1319	1325	DRE core	dehydration; low-temp; salt stresses	stress respone
HA300-HanSAMS7	1630	1640	TCA-element	salicylic acid responsiveness	hormone respone
HA300-HanSAMS7	286	292	ARE	anaerobic induction	stress respone
HA300-HanSAMS7	1022	1028	ARE	anaerobic induction	stress respone
HA300-HanSAMS7	1781	1787	ARE	anaerobic induction	stress respone
HA300-HanSAMS7	1985	1991	ARE	anaerobic induction	stress respone
HA300-HanSAMS7	1725	1734	WUN-motif	wound responsive element	stress respone
HA300-HanSAMS7	1234	1244	TC-rich repeats	defense and stress responsiveness	stress respone
HA300-HanSAMS7	74	80	ABRE	abscisic acid responsiveness	hormone respone
HA300-HanSAMS7	75	80	ABRE	abscisic acid responsiveness	hormone respone
HA300-HanSAMS7	134	139	ABRE	abscisic acid responsiveness	hormone respone
HA300-HanSAMS7	1137	1142	ABRE	abscisic acid responsiveness	hormone respone
HA300-HanSAMS7	304	310	MBS	drought-inducibility	stress respone
HA300-HanSAMS7	78	85	GCN4_motif	endosperm	growth and development
HA300-HanSAMS7	1294	1299	TGACG-motif	MeJA-responsiveness	hormone respone
HA300-HanSAMS7	1137	1143	ABRE3a	light responsiveness	light response
HA300-HanSAMS7	1385	1391	TGA-element	auxin responsiveness	hormone respone
HA300-HanSAMS7	1294	1299	CGTCA-motif	MeJA-responsiveness	hormone respone
HA300-HanSAMS7	990	1017	AC-I	Cellular Development	growth and development
HA300-HanSAMS7	48	54	MYC	MYC binding site	stress respone
HA300-HanSAMS7	1460	1466	MYC	MYC binding site	stress respone
HA300-HanSAMS7	1759	1765	MYC	MYC binding site	stress respone
HA300-HanSAMS7	1808	1814	MYC	MYC binding site	stress respone
PSC8-HanSAMS5	310	318	ERE	ethylene response element	hormone respone
PSC8-HanSAMS5	1034	1040	TCT-motif	light responsiveness	light response
PSC8-HanSAMS5	580	587	TATC-box	gibberellin-responsiveness	hormone respone
PSC8-HanSAMS5	922	928	MYB	MYB binding site	stress respone
PSC8-HanSAMS5	956	962	MYB	MYB binding site	stress respone
PSC8-HanSAMS5	1003	1009	MYB	MYB binding site	stress respone
PSC8-HanSAMS5	1115	1121	MYB	MYB binding site	stress respone
PSC8-HanSAMS5	1208	1214	MYB	MYB binding site	stress respone
PSC8-HanSAMS5	840	846	Box 4	light responsiveness	light response
PSC8-HanSAMS5	1255	1265	TCA-element	salicylic acid responsiveness	hormone respone
PSC8-HanSAMS5	667	673	TGA-element	auxin responsiveness	hormone respone
PSC8-HanSAMS5	957	964	GT1-motif	light responsiveness	light response
PSC8-HanSAMS5	1229	1237	CARE	gibberellin-responsiveness	hormone respone
PSC8-HanSAMS5	971	977	MYC	MYC binding site	stress respone
PSC8-HanSAMS5	986	992	MYC	MYC binding site	stress respone
PSC8-HanSAMS5	1087	1094	P-box	gibberellin-responsiveness	hormone respone
PSC8-HanSAMS5	1017	1026	MSA-like	cell cycle	growth and development
PSC8-HanSAMS5	146	152	LTR	low-temperature responsiveness	stress respone
PSC8-HanSAMS5	742	748	LTR	low-temperature responsiveness	stress respone
PSC8-HanSAMS5	1859	1865	LTR	low-temperature responsiveness	stress respone
PSC8-HanSAMS5	906	916	circadian	circadian	growth and development
PSC8-HanSAMS5	425	431	ARE	anaerobic induction	stress respone
PSC8-HanSAMS5	695	701	ARE	anaerobic induction	stress respone
PSC8-HanSAMS5	949	955	ARE	anaerobic induction	stress respone
PSC8-HanSAMS5	1636	1642	ARE	anaerobic induction	stress respone
PSC8-HanSAMS5	1714	1720	ARE	anaerobic induction	stress respone
PSC8-HanSAMS5	1268	1278	TCA	salicylic acid responsiveness	hormone respone
PSC8-HanSAMS5	234	243	WUN-motif	wound responsive element	stress respone
PSC8-HanSAMS5	1019	1025	CCAAT-box	MYBHv1 binding site	stress respone
PSC8-HanSAMS5	1019	1025	MYB recognition site	MYB binding site	stress respone
HA89-HanSAMS4	573	579	ABRE3a	light responsiveness	light response
HA89-HanSAMS4	664	670	Box 4	light responsiveness	light response
HA89-HanSAMS4	1758	1764	Box 4	light responsiveness	light response
HA89-HanSAMS4	571	581	ACE	light responsiveness	light response
HA89-HanSAMS4	573	581	AT~ABRE	abscisic acid responsiveness	hormone respone
HA89-HanSAMS4	45	51	MYB	MYB binding site	stress respone
HA89-HanSAMS4	391	397	MYB	MYB binding site	stress respone
HA89-HanSAMS4	943	949	MYB	MYB binding site	stress respone
HA89-HanSAMS4	1012	1018	MYB	MYB binding site	stress respone
HA89-HanSAMS4	1036	1042	MYB	MYB binding site	stress respone
HA89-HanSAMS4	1159	1165	MYB	MYB binding site	stress respone
HA89-HanSAMS4	1551	1557	MYB	MYB binding site	stress respone
HA89-HanSAMS4	643	653	TC-rich repeats	defense and stress responsiveness	stress respone
HA89-HanSAMS4	153	180	AC-I	Cellular Development	growth and development
HA89-HanSAMS4	157	184	AC-I	Cellular Development	growth and development
HA89-HanSAMS4	845	872	AC-I	Cellular Development	growth and development
HA89-HanSAMS4	877	883	ARE	anaerobic induction	stress respone
HA89-HanSAMS4	1698	1704	ARE	anaerobic induction	stress respone
HA89-HanSAMS4	41	48	MRE	light responsiveness	light response
HA89-HanSAMS4	71	78	MRE	light responsiveness	light response
HA89-HanSAMS4	95	102	MRE	light responsiveness	light response
HA89-HanSAMS4	140	147	MRE	light responsiveness	light response
HA89-HanSAMS4	151	158	MRE	light responsiveness	light response
HA89-HanSAMS4	202	209	MRE	light responsiveness	light response
HA89-HanSAMS4	1210	1217	MRE	light responsiveness	light response
HA89-HanSAMS4	1361	1368	MRE	light responsiveness	light response
HA89-HanSAMS4	711	716	STRE	stress response element	stress respone
HA89-HanSAMS4	853	858	STRE	stress response element	stress respone
HA89-HanSAMS4	1158	1165	GARE-motif	gibberellin-responsiveness	hormone respone
HA89-HanSAMS4	507	513	MYC	MYC binding site	stress respone
HA89-HanSAMS4	1504	1510	MYC	MYC binding site	stress respone
HA89-HanSAMS4	152	163	chs-Unit 1 m1	light responsiveness	light response
HA89-HanSAMS4	644	654	AAGAA-motif	cis-element involved in seed specific expression	growth and development
HA89-HanSAMS4	573	581	ABRE	abscisic acid responsiveness	hormone respone
HA89-HanSAMS4	574	579	ABRE	abscisic acid responsiveness	hormone respone
HA89-HanSAMS4	697	707	circadian	circadian	growth and development
HA89-HanSAMS4	1005	1012	GATA-motif	light responsiveness	light response
HA89-HanSAMS4	1583	1593	GATA-motif	light responsiveness	light response
HA89-HanSAMS4	1352	1368	MBSI	flavonoid	growth and development
HA89-HanSAMS4	430	436	WRE3	wound responsive element	stress respone
HA89-HanSAMS4	874	880	WRE3	wound responsive element	stress respone
HA89-HanSAMS4	1213	1219	GT1-motif	light responsiveness	light response
HA89-HanSAMS4	1246	1252	GT1-motif	light responsiveness	light response
HA89-HanSAMS4	1801	1809	ATC-motif	light responsiveness	light response
HA89-HanSAMS4	573	579	G-box	light responsiveness	light response
HA89-HanSAMS3	808	814	ABRE3a	light responsiveness	light response
HA89-HanSAMS3	1039	1045	CAT-box	meristem	growth and development
HA89-HanSAMS3	1921	1927	TCT-motif	light responsiveness	light response
HA89-HanSAMS3	143	153	TCA	salicylic acid responsiveness	hormone respone
HA89-HanSAMS3	936	946	TCA	salicylic acid responsiveness	hormone respone
HA89-HanSAMS3	737	764	MSA-like	cell cycle	growth and development
HA89-HanSAMS3	1419	1427	ERE	ethylene response element	hormone respone
HA89-HanSAMS3	1484	1491	MRE	light responsiveness	light response
HA89-HanSAMS3	1499	1506	MRE	light responsiveness	light response
HA89-HanSAMS3	1765	1772	MRE	light responsiveness	light response
HA89-HanSAMS3	850	855	STRE	stress response element	stress respone
HA89-HanSAMS3	862	867	STRE	stress response element	stress respone
HA89-HanSAMS3	878	883	STRE	stress response element	stress respone
HA89-HanSAMS3	1062	1067	STRE	stress response element	stress respone
HA89-HanSAMS3	897	907	TCA-element	salicylic acid responsiveness	hormone respone
HA89-HanSAMS3	93	103	TC-rich repeats	defense and stress responsiveness	stress respone
HA89-HanSAMS3	1237	1247	TC-rich repeats	defense and stress responsiveness	stress respone
HA89-HanSAMS3	1917	1927	TC-rich repeats	defense and stress responsiveness	stress respone
HA89-HanSAMS3	279	285	ARE	anaerobic induction	stress respone
HA89-HanSAMS3	549	555	ARE	anaerobic induction	stress respone
HA89-HanSAMS3	735	741	ARE	anaerobic induction	stress respone
HA89-HanSAMS3	1480	1486	ARE	anaerobic induction	stress respone
HA89-HanSAMS3	1555	1561	ARE	anaerobic induction	stress respone
HA89-HanSAMS3	374	383	WUN-motif	wound responsive element	stress respone
HA89-HanSAMS3	99	105	MYB	MYB binding site	stress respone
HA89-HanSAMS3	593	599	MYB	MYB binding site	stress respone
HA89-HanSAMS3	712	718	MYB	MYB binding site	stress respone
HA89-HanSAMS3	1047	1053	MYB	MYB binding site	stress respone
HA89-HanSAMS3	1083	1089	MYB	MYB binding site	stress respone
HA89-HanSAMS3	1724	1730	MYB	MYB binding site	stress respone
HA89-HanSAMS3	588	596	chs-CMA1a	light responsiveness	light response
HA89-HanSAMS3	1647	1655	dOCT	meristem	growth and development
HA89-HanSAMS3	806	816	ABRE	abscisic acid responsiveness	hormone respone
HA89-HanSAMS3	808	813	ABRE	abscisic acid responsiveness	hormone respone
HA89-HanSAMS3	267	277	AAGAA-motif	cis-element involved in seed specific expression	growth and development
HA89-HanSAMS3	995	1002	AAGAA-motif	cis-element involved in seed specific expression	growth and development
HA89-HanSAMS3	225	231	MYC	MYC binding site	stress respone
HA89-HanSAMS3	257	263	MYC	MYC binding site	stress respone
HA89-HanSAMS3	234	241	GCN4_motif	endosperm	growth and development
HA89-HanSAMS3	298	304	MYB recognition site	MYB binding site	stress respone
HA89-HanSAMS3	480	486	MYB recognition site	MYB binding site	stress respone
HA89-HanSAMS3	739	745	MYB recognition site	MYB binding site	stress respone
HA89-HanSAMS3	808	814	G-box	light responsiveness	light response
HA89-HanSAMS3	458	464	GT1-motif	light responsiveness	light response
HA89-HanSAMS3	1725	1732	GT1-motif	light responsiveness	light response
HA89-HanSAMS3	298	304	CCAAT-box	MYBHv1 binding site	stress respone
HA89-HanSAMS3	480	486	CCAAT-box	MYBHv1 binding site	stress respone
HA89-HanSAMS3	739	745	CCAAT-box	MYBHv1 binding site	stress respone
HA89-HanSAMS3	65	76	GATA-motif	light responsiveness	light response
HA89-HanSAMS3	818	824	WRE3	wound responsive element	stress respone
HA89-HanSAMS3	834	840	WRE3	wound responsive element	stress respone
HA89-HanSAMS3	1705	1711	WRE3	wound responsive element	stress respone
PSC8-HanSAMS4	1503	1509	MYC	MYC binding site	stress respone
PSC8-HanSAMS4	411	418	MRE	light responsiveness	light response
PSC8-HanSAMS4	1210	1217	MRE	light responsiveness	light response
PSC8-HanSAMS4	1976	1984	AE-box	light responsiveness	light response
PSC8-HanSAMS4	319	325	GT1-motif	light responsiveness	light response
PSC8-HanSAMS4	351	357	GT1-motif	light responsiveness	light response
PSC8-HanSAMS4	696	702	GT1-motif	light responsiveness	light response
PSC8-HanSAMS4	1213	1219	GT1-motif	light responsiveness	light response
PSC8-HanSAMS4	1246	1252	GT1-motif	light responsiveness	light response
PSC8-HanSAMS4	1359	1365	GT1-motif	light responsiveness	light response
PSC8-HanSAMS4	491	497	Box 4	light responsiveness	light response
PSC8-HanSAMS4	1758	1764	Box 4	light responsiveness	light response
PSC8-HanSAMS4	1005	1012	GATA-motif	light responsiveness	light response
PSC8-HanSAMS4	1244	1254	GATA-motif	light responsiveness	light response
PSC8-HanSAMS4	1582	1592	GATA-motif	light responsiveness	light response
PSC8-HanSAMS4	1352	1368	MBSI	flavonoid	growth and development
PSC8-HanSAMS4	538	543	STRE	stress response element	stress respone
PSC8-HanSAMS4	852	857	STRE	stress response element	stress respone
PSC8-HanSAMS4	933	938	STRE	stress response element	stress respone
PSC8-HanSAMS4	1005	1016	3-AF3 binding site	light responsiveness	light response
PSC8-HanSAMS4	1158	1165	GARE-motif	gibberellin-responsiveness	hormone respone
PSC8-HanSAMS4	695	701	MYB	MYB binding site	stress respone
PSC8-HanSAMS4	1036	1042	MYB	MYB binding site	stress respone
PSC8-HanSAMS4	1159	1165	MYB	MYB binding site	stress respone
PSC8-HanSAMS4	1550	1556	MYB	MYB binding site	stress respone
PSC8-HanSAMS4	941	947	TCT-motif	light responsiveness	light response
PSC8-HanSAMS4	378	386	ERE	ethylene response element	hormone respone
PSC8-HanSAMS4	470	480	TC-rich repeats	defense and stress responsiveness	stress respone
PSC8-HanSAMS4	844	871	AC-I	Cellular Development	growth and development
PSC8-HanSAMS4	876	882	ARE	anaerobic induction	stress respone
PSC8-HanSAMS4	152	158	LTR	low-temperature responsiveness	stress respone
PSC8-HanSAMS4	210	216	LTR	low-temperature responsiveness	stress respone
PSC8-HanSAMS4	277	283	LTR	low-temperature responsiveness	stress respone
PSC8-HanSAMS4	873	879	WRE3	wound responsive element	stress respone
PSC8-HanSAMS4	528	535	P-box	gibberellin-responsiveness	hormone respone
PSC8-HanSAMS4	622	629	P-box	gibberellin-responsiveness	hormone respone
PSC8-HanSAMS4	684	694	ACE	light responsiveness	light response
LR1-HanSAMS4	941	947	TCT-motif	light responsiveness	light response
LR1-HanSAMS4	1352	1368	MBSI	flavonoid	growth and development
LR1-HanSAMS4	411	418	MRE	light responsiveness	light response
LR1-HanSAMS4	1210	1217	MRE	light responsiveness	light response
LR1-HanSAMS4	876	882	ARE	anaerobic induction	stress respone
LR1-HanSAMS4	1976	1984	AE-box	light responsiveness	light response
LR1-HanSAMS4	31	45	AT1-motif	light responsiveness	light response
LR1-HanSAMS4	873	879	WRE3	wound responsive element	stress respone
LR1-HanSAMS4	319	325	GT1-motif	light responsiveness	light response
LR1-HanSAMS4	351	357	GT1-motif	light responsiveness	light response
LR1-HanSAMS4	696	702	GT1-motif	light responsiveness	light response
LR1-HanSAMS4	1213	1219	GT1-motif	light responsiveness	light response
LR1-HanSAMS4	1246	1252	GT1-motif	light responsiveness	light response
LR1-HanSAMS4	1359	1365	GT1-motif	light responsiveness	light response
LR1-HanSAMS4	1503	1509	MYC	MYC binding site	stress respone
LR1-HanSAMS4	150	156	LTR	low-temperature responsiveness	stress respone
LR1-HanSAMS4	209	215	LTR	low-temperature responsiveness	stress respone
LR1-HanSAMS4	277	283	LTR	low-temperature responsiveness	stress respone
LR1-HanSAMS4	1005	1016	3-AF3 binding site	light responsiveness	light response
LR1-HanSAMS4	378	386	ERE	ethylene response element	hormone respone
LR1-HanSAMS4	684	694	ACE	light responsiveness	light response
LR1-HanSAMS4	695	701	MYB	MYB binding site	stress respone
LR1-HanSAMS4	1036	1042	MYB	MYB binding site	stress respone
LR1-HanSAMS4	1159	1165	MYB	MYB binding site	stress respone
LR1-HanSAMS4	1550	1556	MYB	MYB binding site	stress respone
LR1-HanSAMS4	844	871	AC-I	Cellular Development	growth and development
LR1-HanSAMS4	538	543	STRE	stress response element	stress respone
LR1-HanSAMS4	852	857	STRE	stress response element	stress respone
LR1-HanSAMS4	933	938	STRE	stress response element	stress respone
LR1-HanSAMS4	1158	1165	GARE-motif	gibberellin-responsiveness	hormone respone
LR1-HanSAMS4	470	480	TC-rich repeats	defense and stress responsiveness	stress respone
LR1-HanSAMS4	528	535	P-box	gibberellin-responsiveness	hormone respone
LR1-HanSAMS4	622	629	P-box	gibberellin-responsiveness	hormone respone
LR1-HanSAMS4	491	497	Box 4	light responsiveness	light response
LR1-HanSAMS4	1758	1764	Box 4	light responsiveness	light response
LR1-HanSAMS4	1005	1012	GATA-motif	light responsiveness	light response
LR1-HanSAMS4	1244	1254	GATA-motif	light responsiveness	light response
LR1-HanSAMS4	1582	1592	GATA-motif	light responsiveness	light response
OQP8-HanSAMS6	1418	1425	P-box	gibberellin-responsiveness	hormone respone
OQP8-HanSAMS6	461	467	Box 4	light responsiveness	light response
OQP8-HanSAMS6	1321	1328	GARE-motif	gibberellin-responsiveness	hormone respone
OQP8-HanSAMS6	423	430	MRE	light responsiveness	light response
OQP8-HanSAMS6	998	1005	MRE	light responsiveness	light response
OQP8-HanSAMS6	1925	1932	MRE	light responsiveness	light response
OQP8-HanSAMS6	806	813	AAGAA-motif	cis-element involved in seed specific expression	growth and development
OQP8-HanSAMS6	761	767	DRE core	dehydration; low-temp; salt stresses	stress respone
OQP8-HanSAMS6	1008	1014	DRE core	dehydration; low-temp; salt stresses	stress respone
OQP8-HanSAMS6	812	817	STRE	stress response element	stress respone
OQP8-HanSAMS6	1255	1260	STRE	stress response element	stress respone
OQP8-HanSAMS6	1267	1272	STRE	stress response element	stress respone
OQP8-HanSAMS6	1575	1580	STRE	stress response element	stress respone
OQP8-HanSAMS6	1425	1433	ERE	ethylene response element	hormone respone
OQP8-HanSAMS6	925	935	ACE	light responsiveness	light response
OQP8-HanSAMS6	360	366	MYB	MYB binding site	stress respone
OQP8-HanSAMS6	716	722	MYB	MYB binding site	stress respone
OQP8-HanSAMS6	1322	1328	MYB	MYB binding site	stress respone
OQP8-HanSAMS6	1692	1698	MYB	MYB binding site	stress respone
OQP8-HanSAMS6	257	263	Sp1	light responsiveness	light response
OQP8-HanSAMS6	484	490	Sp1	light responsiveness	light response
OQP8-HanSAMS6	1366	1372	W box	Fungal elicitor responsive element;wound responsive	stress respone
OQP8-HanSAMS6	1651	1657	MYC	MYC binding site	stress respone
OQP8-HanSAMS6	1437	1447	TCA	salicylic acid responsiveness	hormone respone
OQP8-HanSAMS6	142	148	ARE	anaerobic induction	stress respone
PI659440-HanSAMS6	449	455	MYB	MYB binding site	stress respone
PI659440-HanSAMS6	788	794	MYB	MYB binding site	stress respone
PI659440-HanSAMS6	1082	1088	MYB	MYB binding site	stress respone
PI659440-HanSAMS6	1396	1402	MYB	MYB binding site	stress respone
PI659440-HanSAMS6	1796	1802	MYB	MYB binding site	stress respone
PI659440-HanSAMS6	166	172	TGA-element	auxin responsiveness	hormone respone
PI659440-HanSAMS6	1632	1638	TGA-element	auxin responsiveness	hormone respone
PI659440-HanSAMS6	762	767	TGACG-motif	MeJA-responsiveness	hormone respone
PI659440-HanSAMS6	574	580	ARE	anaerobic induction	stress respone
PI659440-HanSAMS6	1944	1950	ARE	anaerobic induction	stress respone
PI659440-HanSAMS6	1395	1402	GARE-motif	gibberellin-responsiveness	hormone respone
PI659440-HanSAMS6	387	393	W box	Fungal elicitor responsive element;wound responsive	stress respone
PI659440-HanSAMS6	395	401	W box	Fungal elicitor responsive element;wound responsive	stress respone
PI659440-HanSAMS6	1335	1341	W box	Fungal elicitor responsive element;wound responsive	stress respone
PI659440-HanSAMS6	1499	1507	ERE	ethylene response element	hormone respone
PI659440-HanSAMS6	833	839	DRE core	dehydration; low-temp; salt stresses	stress respone
PI659440-HanSAMS6	1090	1096	DRE core	dehydration; low-temp; salt stresses	stress respone
PI659440-HanSAMS6	884	889	STRE	stress response element	stress respone
PI659440-HanSAMS6	1284	1289	STRE	stress response element	stress respone
PI659440-HanSAMS6	1328	1333	STRE	stress response element	stress respone
PI659440-HanSAMS6	1679	1684	STRE	stress response element	stress respone
PI659440-HanSAMS6	762	767	CGTCA-motif	MeJA-responsiveness	hormone respone
PI659440-HanSAMS6	6	12	MYC	MYC binding site	stress respone
PI659440-HanSAMS6	220	226	MYC	MYC binding site	stress respone
PI659440-HanSAMS6	390	396	MYC	MYC binding site	stress respone
PI659440-HanSAMS6	1755	1761	MYC	MYC binding site	stress respone
PI659440-HanSAMS6	878	885	AAGAA-motif	cis-element involved in seed specific expression	growth and development
PI659440-HanSAMS6	334	344	O2-site	zein metabolism	growth and development
PI659440-HanSAMS6	762	767	as-1	salicylic acid responsiveness	hormone respone
PI659440-HanSAMS6	1511	1521	TCA	salicylic acid responsiveness	hormone respone
PI659440-HanSAMS6	186	192	TCT-motif	light responsiveness	light response
PI659440-HanSAMS6	1029	1039	ACE	light responsiveness	light response
PI659440-HanSAMS7	910	916	GT1-motif	light responsiveness	light response
PI659440-HanSAMS7	912	918	GT1-motif	light responsiveness	light response
PI659440-HanSAMS7	37	43	MYC	MYC binding site	stress respone
PI659440-HanSAMS7	890	896	MYC	MYC binding site	stress respone
PI659440-HanSAMS7	1460	1466	MYC	MYC binding site	stress respone
PI659440-HanSAMS7	1759	1765	MYC	MYC binding site	stress respone
PI659440-HanSAMS7	63	69	G-box	light responsiveness	light response
PI659440-HanSAMS7	863	869	G-box	light responsiveness	light response
PI659440-HanSAMS7	1136	1144	G-box	light responsiveness	light response
PI659440-HanSAMS7	1137	1143	G-box	light responsiveness	light response
PI659440-HanSAMS7	1294	1299	CGTCA-motif	MeJA-responsiveness	hormone respone
PI659440-HanSAMS7	1137	1143	ABRE3a	light responsiveness	light response
PI659440-HanSAMS7	848	854	TCT-motif	light responsiveness	light response
PI659440-HanSAMS7	990	1017	AC-I	Cellular Development	growth and development
PI659440-HanSAMS7	1294	1299	as-1	salicylic acid responsiveness	hormone respone
PI659440-HanSAMS7	504	514	AAGAA-motif	cis-element involved in seed specific expression	growth and development
PI659440-HanSAMS7	1630	1640	TCA-element	salicylic acid responsiveness	hormone respone
PI659440-HanSAMS7	1385	1391	TGA-element	auxin responsiveness	hormone respone
PI659440-HanSAMS7	1157	1163	WRE3	wound responsive element	stress respone
PI659440-HanSAMS7	909	915	MYB	MYB binding site	stress respone
PI659440-HanSAMS7	1068	1074	MYB	MYB binding site	stress respone
PI659440-HanSAMS7	1882	1888	MYB	MYB binding site	stress respone
PI659440-HanSAMS7	1979	1985	MYB	MYB binding site	stress respone
PI659440-HanSAMS7	1725	1734	WUN-motif	wound responsive element	stress respone
PI659440-HanSAMS7	1319	1325	DRE core	dehydration; low-temp; salt stresses	stress respone
PI659440-HanSAMS7	1808	1814	MBS	drought-inducibility	stress respone
PI659440-HanSAMS7	985	990	STRE	stress response element	stress respone
PI659440-HanSAMS7	998	1003	STRE	stress response element	stress respone
PI659440-HanSAMS7	1057	1062	STRE	stress response element	stress respone
PI659440-HanSAMS7	63	69	ABRE	abscisic acid responsiveness	hormone respone
PI659440-HanSAMS7	64	69	ABRE	abscisic acid responsiveness	hormone respone
PI659440-HanSAMS7	121	126	ABRE	abscisic acid responsiveness	hormone respone
PI659440-HanSAMS7	761	766	ABRE	abscisic acid responsiveness	hormone respone
PI659440-HanSAMS7	796	801	ABRE	abscisic acid responsiveness	hormone respone
PI659440-HanSAMS7	1137	1142	ABRE	abscisic acid responsiveness	hormone respone
PI659440-HanSAMS7	262	268	W box	Fungal elicitor responsive element;wound responsive	stress respone
PI659440-HanSAMS7	1978	1985	GARE-motif	gibberellin-responsiveness	hormone respone
PI659440-HanSAMS7	1294	1299	TGACG-motif	MeJA-responsiveness	hormone respone
PI659440-HanSAMS7	1234	1244	TC-rich repeats	defense and stress responsiveness	stress respone
PI659440-HanSAMS7	63	69	G-box	light responsiveness	light response
PI659440-HanSAMS7	121	127	G-box	light responsiveness	light response
PI659440-HanSAMS7	761	767	G-box	light responsiveness	light response
PI659440-HanSAMS7	795	801	G-box	light responsiveness	light response
PI659440-HanSAMS7	290	296	ARE	anaerobic induction	stress respone
PI659440-HanSAMS7	1022	1028	ARE	anaerobic induction	stress respone
PI659440-HanSAMS7	1781	1787	ARE	anaerobic induction	stress respone
PI659440-HanSAMS7	1985	1991	ARE	anaerobic induction	stress respone
PI659440-HanSAMS1	1366	1376	TCA-element	salicylic acid responsiveness	hormone respone
PI659440-HanSAMS1	69	76	AAGAA-motif	cis-element involved in seed specific expression	growth and development
PI659440-HanSAMS1	737	743	MYB recognition site	MYB binding site	stress respone
PI659440-HanSAMS1	7	12	as-1	salicylic acid responsiveness	hormone respone
PI659440-HanSAMS1	726	731	as-1	salicylic acid responsiveness	hormone respone
PI659440-HanSAMS1	1458	1463	as-1	salicylic acid responsiveness	hormone respone
PI659440-HanSAMS1	500	506	Box 4	light responsiveness	light response
PI659440-HanSAMS1	1020	1026	Box 4	light responsiveness	light response
PI659440-HanSAMS1	1149	1155	Box 4	light responsiveness	light response
PI659440-HanSAMS1	564	570	TCT-motif	light responsiveness	light response
PI659440-HanSAMS1	712	722	ACE	light responsiveness	light response
PI659440-HanSAMS1	7	12	CGTCA-motif	MeJA-responsiveness	hormone respone
PI659440-HanSAMS1	726	731	CGTCA-motif	MeJA-responsiveness	hormone respone
PI659440-HanSAMS1	1458	1463	CGTCA-motif	MeJA-responsiveness	hormone respone
PI659440-HanSAMS1	1877	1883	Sp1	light responsiveness	light response
PI659440-HanSAMS1	1544	1550	MYC	MYC binding site	stress respone
PI659440-HanSAMS1	1555	1561	MYC	MYC binding site	stress respone
PI659440-HanSAMS1	1648	1654	MYC	MYC binding site	stress respone
PI659440-HanSAMS1	1659	1665	MYC	MYC binding site	stress respone
PI659440-HanSAMS1	1692	1698	GT1-motif	light responsiveness	light response
PI659440-HanSAMS1	1492	1498	G-box	light responsiveness	light response
PI659440-HanSAMS1	1711	1717	G-box	light responsiveness	light response
PI659440-HanSAMS1	373	379	ARE	anaerobic induction	stress respone
PI659440-HanSAMS1	404	410	ARE	anaerobic induction	stress respone
PI659440-HanSAMS1	460	466	ARE	anaerobic induction	stress respone
PI659440-HanSAMS1	850	856	ARE	anaerobic induction	stress respone
PI659440-HanSAMS1	1887	1893	ARE	anaerobic induction	stress respone
PI659440-HanSAMS1	1934	1940	ARE	anaerobic induction	stress respone
PI659440-HanSAMS1	669	679	TC-rich repeats	defense and stress responsiveness	stress respone
PI659440-HanSAMS1	7	12	TGACG-motif	MeJA-responsiveness	hormone respone
PI659440-HanSAMS1	726	731	TGACG-motif	MeJA-responsiveness	hormone respone
PI659440-HanSAMS1	1458	1463	TGACG-motif	MeJA-responsiveness	hormone respone
PI659440-HanSAMS1	745	753	ERE	ethylene response element	hormone respone
PI659440-HanSAMS1	1450	1458	ERE	ethylene response element	hormone respone
PI659440-HanSAMS1	1492	1497	ABRE	abscisic acid responsiveness	hormone respone
PI659440-HanSAMS1	1712	1717	ABRE	abscisic acid responsiveness	hormone respone
PI659440-HanSAMS1	808	815	MRE	light responsiveness	light response
PI659440-HanSAMS1	881	888	MRE	light responsiveness	light response
PI659440-HanSAMS1	1697	1704	MRE	light responsiveness	light response
PI659440-HanSAMS1	1804	1809	STRE	stress response element	stress respone
PI659440-HanSAMS1	737	743	CCAAT-box	MYBHv1 binding site	stress respone
PI659440-HanSAMS1	616	622	MBS	drought-inducibility	stress respone
PI659440-HanSAMS1	1137	1146	WUN-motif	wound responsive element	stress respone
PI659440-HanSAMS1	141	149	GA-motif	light responsiveness	light response
PI659440-HanSAMS1	1907	1913	A-box	light responsiveness	light response
PI659440-HanSAMS1	1944	1950	A-box	light responsiveness	light response
PI659440-HanSAMS1	94	100	MYB	MYB binding site	stress respone
PI659440-HanSAMS1	227	233	MYB	MYB binding site	stress respone
PI659440-HanSAMS1	251	257	MYB	MYB binding site	stress respone
PI659440-HanSAMS1	419	425	MYB	MYB binding site	stress respone
PI659440-HanSAMS1	446	452	MYB	MYB binding site	stress respone
PI659440-HanSAMS1	514	520	MYB	MYB binding site	stress respone
PI659440-HanSAMS1	1901	1907	MYB	MYB binding site	stress respone
PI659440-HanSAMS1	1190	1196	WRE3	wound responsive element	stress respone
OQP8-HanSAMS7	258	264	W box	Fungal elicitor responsive element;wound responsive	stress respone
OQP8-HanSAMS7	304	310	MBS	drought-inducibility	stress respone
OQP8-HanSAMS7	74	80	G-box	light responsiveness	light response
OQP8-HanSAMS7	134	140	G-box	light responsiveness	light response
OQP8-HanSAMS7	1137	1143	ABRE3a	light responsiveness	light response
OQP8-HanSAMS7	48	54	MYC	MYC binding site	stress respone
OQP8-HanSAMS7	1460	1466	MYC	MYC binding site	stress respone
OQP8-HanSAMS7	1759	1765	MYC	MYC binding site	stress respone
OQP8-HanSAMS7	1808	1814	MYC	MYC binding site	stress respone
OQP8-HanSAMS7	902	908	GT1-motif	light responsiveness	light response
OQP8-HanSAMS7	910	916	GT1-motif	light responsiveness	light response
OQP8-HanSAMS7	912	918	GT1-motif	light responsiveness	light response
OQP8-HanSAMS7	1385	1391	TGA-element	auxin responsiveness	hormone respone
OQP8-HanSAMS7	1234	1244	TC-rich repeats	defense and stress responsiveness	stress respone
OQP8-HanSAMS7	1725	1734	WUN-motif	wound responsive element	stress respone
OQP8-HanSAMS7	74	80	G-box	light responsiveness	light response
OQP8-HanSAMS7	1136	1144	G-box	light responsiveness	light response
OQP8-HanSAMS7	1137	1143	G-box	light responsiveness	light response
OQP8-HanSAMS7	74	80	ABRE	abscisic acid responsiveness	hormone respone
OQP8-HanSAMS7	75	80	ABRE	abscisic acid responsiveness	hormone respone
OQP8-HanSAMS7	134	139	ABRE	abscisic acid responsiveness	hormone respone
OQP8-HanSAMS7	1137	1142	ABRE	abscisic acid responsiveness	hormone respone
OQP8-HanSAMS7	286	292	ARE	anaerobic induction	stress respone
OQP8-HanSAMS7	1022	1028	ARE	anaerobic induction	stress respone
OQP8-HanSAMS7	1781	1787	ARE	anaerobic induction	stress respone
OQP8-HanSAMS7	1985	1991	ARE	anaerobic induction	stress respone
OQP8-HanSAMS7	529	535	Box 4	light responsiveness	light response
OQP8-HanSAMS7	1294	1299	as-1	salicylic acid responsiveness	hormone respone
OQP8-HanSAMS7	1294	1299	CGTCA-motif	MeJA-responsiveness	hormone respone
OQP8-HanSAMS7	1978	1985	GARE-motif	gibberellin-responsiveness	hormone respone
OQP8-HanSAMS7	1294	1299	TGACG-motif	MeJA-responsiveness	hormone respone
OQP8-HanSAMS7	1319	1325	DRE core	dehydration; low-temp; salt stresses	stress respone
OQP8-HanSAMS7	985	990	STRE	stress response element	stress respone
OQP8-HanSAMS7	998	1003	STRE	stress response element	stress respone
OQP8-HanSAMS7	1057	1062	STRE	stress response element	stress respone
OQP8-HanSAMS7	493	501	chs-CMA1a	light responsiveness	light response
OQP8-HanSAMS7	990	1017	AC-I	Cellular Development	growth and development
OQP8-HanSAMS7	78	85	GCN4_motif	endosperm	growth and development
OQP8-HanSAMS7	1630	1640	TCA-element	salicylic acid responsiveness	hormone respone
OQP8-HanSAMS7	1157	1163	WRE3	wound responsive element	stress respone
OQP8-HanSAMS7	881	887	MYB	MYB binding site	stress respone
OQP8-HanSAMS7	909	915	MYB	MYB binding site	stress respone
OQP8-HanSAMS7	1068	1074	MYB	MYB binding site	stress respone
OQP8-HanSAMS7	1979	1985	MYB	MYB binding site	stress respone
IR-HanSAMS6	461	467	Box 4	light responsiveness	light response
IR-HanSAMS6	423	430	MRE	light responsiveness	light response
IR-HanSAMS6	998	1005	MRE	light responsiveness	light response
IR-HanSAMS6	1925	1932	MRE	light responsiveness	light response
IR-HanSAMS6	925	935	ACE	light responsiveness	light response
IR-HanSAMS6	142	148	ARE	anaerobic induction	stress respone
IR-HanSAMS6	1651	1657	MYC	MYC binding site	stress respone
IR-HanSAMS6	360	366	MYB	MYB binding site	stress respone
IR-HanSAMS6	716	722	MYB	MYB binding site	stress respone
IR-HanSAMS6	1322	1328	MYB	MYB binding site	stress respone
IR-HanSAMS6	1692	1698	MYB	MYB binding site	stress respone
IR-HanSAMS6	806	813	AAGAA-motif	cis-element involved in seed specific expression	growth and development
IR-HanSAMS6	1418	1425	P-box	gibberellin-responsiveness	hormone respone
IR-HanSAMS6	812	817	STRE	stress response element	stress respone
IR-HanSAMS6	1255	1260	STRE	stress response element	stress respone
IR-HanSAMS6	1267	1272	STRE	stress response element	stress respone
IR-HanSAMS6	1575	1580	STRE	stress response element	stress respone
IR-HanSAMS6	1321	1328	GARE-motif	gibberellin-responsiveness	hormone respone
IR-HanSAMS6	1366	1372	W box	Fungal elicitor responsive element;wound responsive	stress respone
IR-HanSAMS6	1425	1433	ERE	ethylene response element	hormone respone
IR-HanSAMS6	761	767	DRE core	dehydration; low-temp; salt stresses	stress respone
IR-HanSAMS6	1008	1014	DRE core	dehydration; low-temp; salt stresses	stress respone
IR-HanSAMS6	257	263	Sp1	light responsiveness	light response
IR-HanSAMS6	484	490	Sp1	light responsiveness	light response
IR-HanSAMS6	1437	1447	TCA	salicylic acid responsiveness	hormone respone
HA300-HanSAMS5	147	153	LTR	low-temperature responsiveness	stress respone
HA300-HanSAMS5	1041	1047	MYB recognition site	MYB binding site	stress respone
HA300-HanSAMS5	236	244	AE-box	light responsiveness	light response
HA300-HanSAMS5	859	865	Box 4	light responsiveness	light response
HA300-HanSAMS5	979	986	GT1-motif	light responsiveness	light response
HA300-HanSAMS5	1503	1509	GT1-motif	light responsiveness	light response
HA300-HanSAMS5	1039	1048	MSA-like	cell cycle	growth and development
HA300-HanSAMS5	1290	1300	TCA	salicylic acid responsiveness	hormone respone
HA300-HanSAMS5	971	977	MYB	MYB binding site	stress respone
HA300-HanSAMS5	978	984	MYB	MYB binding site	stress respone
HA300-HanSAMS5	1025	1031	MYB	MYB binding site	stress respone
HA300-HanSAMS5	1137	1143	MYB	MYB binding site	stress respone
HA300-HanSAMS5	1230	1236	MYB	MYB binding site	stress respone
HA300-HanSAMS5	1165	1171	G-box	light responsiveness	light response
HA300-HanSAMS5	1109	1116	P-box	gibberellin-responsiveness	hormone respone
HA300-HanSAMS5	565	574	LAMP-element	light responsiveness	light response
HA300-HanSAMS5	714	720	ARE	anaerobic induction	stress respone
HA300-HanSAMS5	944	950	ARE	anaerobic induction	stress respone
HA300-HanSAMS5	1642	1648	ARE	anaerobic induction	stress respone
HA300-HanSAMS5	1720	1726	ARE	anaerobic induction	stress respone
HA300-HanSAMS5	1165	1170	ABRE	abscisic acid responsiveness	hormone respone
HA300-HanSAMS5	1277	1287	TCA-element	salicylic acid responsiveness	hormone respone
HA300-HanSAMS5	311	319	ERE	ethylene response element	hormone respone
HA300-HanSAMS5	1041	1047	CCAAT-box	MYBHv1 binding site	stress respone
HA300-HanSAMS5	8	14	MYC	MYC binding site	stress respone
HA300-HanSAMS5	993	999	MYC	MYC binding site	stress respone
HA300-HanSAMS5	1008	1014	MYC	MYC binding site	stress respone
HA300-HanSAMS5	1056	1062	TCT-motif	light responsiveness	light response
HA300-HanSAMS5	1165	1171	ABRE3a	light responsiveness	light response
HA300-HanSAMS5	1251	1259	CARE	gibberellin-responsiveness	hormone respone
HA300-HanSAMS5	1069	1075	TGA-element	auxin responsiveness	hormone respone
XRQ-HanSAMS7	1319	1325	DRE core	dehydration; low-temp; salt stresses	stress respone
XRQ-HanSAMS7	74	80	G-box	light responsiveness	light response
XRQ-HanSAMS7	1136	1144	G-box	light responsiveness	light response
XRQ-HanSAMS7	1137	1143	G-box	light responsiveness	light response
XRQ-HanSAMS7	493	501	chs-CMA1a	light responsiveness	light response
XRQ-HanSAMS7	258	264	W box	Fungal elicitor responsive element;wound responsive	stress respone
XRQ-HanSAMS7	74	80	G-box	light responsiveness	light response
XRQ-HanSAMS7	134	140	G-box	light responsiveness	light response
XRQ-HanSAMS7	78	85	GCN4_motif	endosperm	growth and development
XRQ-HanSAMS7	1294	1299	CGTCA-motif	MeJA-responsiveness	hormone respone
XRQ-HanSAMS7	1630	1640	TCA-element	salicylic acid responsiveness	hormone respone
XRQ-HanSAMS7	529	535	Box 4	light responsiveness	light response
XRQ-HanSAMS7	1294	1299	as-1	salicylic acid responsiveness	hormone respone
XRQ-HanSAMS7	990	1017	AC-I	Cellular Development	growth and development
XRQ-HanSAMS7	74	80	ABRE	abscisic acid responsiveness	hormone respone
XRQ-HanSAMS7	75	80	ABRE	abscisic acid responsiveness	hormone respone
XRQ-HanSAMS7	134	139	ABRE	abscisic acid responsiveness	hormone respone
XRQ-HanSAMS7	1137	1142	ABRE	abscisic acid responsiveness	hormone respone
XRQ-HanSAMS7	1725	1734	WUN-motif	wound responsive element	stress respone
XRQ-HanSAMS7	1157	1163	WRE3	wound responsive element	stress respone
XRQ-HanSAMS7	304	310	MBS	drought-inducibility	stress respone
XRQ-HanSAMS7	286	292	ARE	anaerobic induction	stress respone
XRQ-HanSAMS7	1022	1028	ARE	anaerobic induction	stress respone
XRQ-HanSAMS7	1781	1787	ARE	anaerobic induction	stress respone
XRQ-HanSAMS7	1985	1991	ARE	anaerobic induction	stress respone
XRQ-HanSAMS7	1294	1299	TGACG-motif	MeJA-responsiveness	hormone respone
XRQ-HanSAMS7	881	887	MYB	MYB binding site	stress respone
XRQ-HanSAMS7	909	915	MYB	MYB binding site	stress respone
XRQ-HanSAMS7	1068	1074	MYB	MYB binding site	stress respone
XRQ-HanSAMS7	1979	1985	MYB	MYB binding site	stress respone
XRQ-HanSAMS7	1385	1391	TGA-element	auxin responsiveness	hormone respone
XRQ-HanSAMS7	902	908	GT1-motif	light responsiveness	light response
XRQ-HanSAMS7	910	916	GT1-motif	light responsiveness	light response
XRQ-HanSAMS7	912	918	GT1-motif	light responsiveness	light response
XRQ-HanSAMS7	1234	1244	TC-rich repeats	defense and stress responsiveness	stress respone
XRQ-HanSAMS7	1978	1985	GARE-motif	gibberellin-responsiveness	hormone respone
XRQ-HanSAMS7	985	990	STRE	stress response element	stress respone
XRQ-HanSAMS7	998	1003	STRE	stress response element	stress respone
XRQ-HanSAMS7	1057	1062	STRE	stress response element	stress respone
XRQ-HanSAMS7	1137	1143	ABRE3a	light responsiveness	light response
XRQ-HanSAMS7	48	54	MYC	MYC binding site	stress respone
XRQ-HanSAMS7	1460	1466	MYC	MYC binding site	stress respone
XRQ-HanSAMS7	1759	1765	MYC	MYC binding site	stress respone
XRQ-HanSAMS7	1808	1814	MYC	MYC binding site	stress respone
LR1-HanSAMS2	466	472	Box 4	light responsiveness	light response
LR1-HanSAMS2	470	476	Box 4	light responsiveness	light response
LR1-HanSAMS2	1493	1499	Box 4	light responsiveness	light response
LR1-HanSAMS2	160	165	STRE	stress response element	stress respone
LR1-HanSAMS2	101	111	ATCT-motif	light responsiveness	light response
LR1-HanSAMS2	563	569	DRE core	dehydration; low-temp; salt stresses	stress respone
LR1-HanSAMS2	1130	1140	G-box	light responsiveness	light response
LR1-HanSAMS2	1281	1288	GARE-motif	gibberellin-responsiveness	hormone respone
LR1-HanSAMS2	283	289	MYB	MYB binding site	stress respone
LR1-HanSAMS2	532	538	MYB	MYB binding site	stress respone
LR1-HanSAMS2	1282	1288	MYB	MYB binding site	stress respone
LR1-HanSAMS2	1903	1909	MYB	MYB binding site	stress respone
LR1-HanSAMS2	1669	1677	ERE	ethylene response element	hormone respone
LR1-HanSAMS2	309	315	LTR	low-temperature responsiveness	stress respone
LR1-HanSAMS2	1876	1882	LTR	low-temperature responsiveness	stress respone
LR1-HanSAMS2	1596	1601	TGACG-motif	MeJA-responsiveness	hormone respone
LR1-HanSAMS2	1949	1954	TGACG-motif	MeJA-responsiveness	hormone respone
LR1-HanSAMS2	1505	1513	chs-CMA1a	light responsiveness	light response
LR1-HanSAMS2	153	159	W box	Fungal elicitor responsive element;wound responsive	stress respone
LR1-HanSAMS2	828	834	W box	Fungal elicitor responsive element;wound responsive	stress respone
LR1-HanSAMS2	524	531	AAGAA-motif	cis-element involved in seed specific expression	growth and development
LR1-HanSAMS2	157	163	Sp1	light responsiveness	light response
LR1-HanSAMS2	243	250	ABRE	abscisic acid responsiveness	hormone respone
LR1-HanSAMS2	1904	1910	GT1-motif	light responsiveness	light response
LR1-HanSAMS2	850	856	MYC	MYC binding site	stress respone
LR1-HanSAMS2	892	898	MYC	MYC binding site	stress respone
LR1-HanSAMS2	1031	1037	MYC	MYC binding site	stress respone
LR1-HanSAMS2	1346	1352	MYC	MYC binding site	stress respone
LR1-HanSAMS2	1596	1601	CGTCA-motif	MeJA-responsiveness	hormone respone
LR1-HanSAMS2	1949	1954	CGTCA-motif	MeJA-responsiveness	hormone respone
LR1-HanSAMS2	1596	1601	as-1	salicylic acid responsiveness	hormone respone
LR1-HanSAMS2	1949	1954	as-1	salicylic acid responsiveness	hormone respone
LR1-HanSAMS2	176	182	ARE	anaerobic induction	stress respone
LR1-HanSAMS2	1376	1382	ARE	anaerobic induction	stress respone
LR1-HanSAMS2	1141	1148	MRE	light responsiveness	light response
LR1-HanSAMS2	1728	1735	MRE	light responsiveness	light response
LR1-HanSAMS2	90	98	dOCT	meristem	growth and development
LR1-HanSAMS2	706	712	MBS	drought-inducibility	stress respone
LR1-HanSAMS2	1991	1997	MBS	drought-inducibility	stress respone
LR1-HanSAMS2	954	960	TCT-motif	light responsiveness	light response
XRQ-HanSAMS5	1033	1039	TCT-motif	light responsiveness	light response
XRQ-HanSAMS5	1018	1024	CCAAT-box	MYBHv1 binding site	stress respone
XRQ-HanSAMS5	1254	1264	TCA-element	salicylic acid responsiveness	hormone respone
XRQ-HanSAMS5	838	844	Box 4	light responsiveness	light response
XRQ-HanSAMS5	1016	1025	MSA-like	cell cycle	growth and development
XRQ-HanSAMS5	728	734	G-box	light responsiveness	light response
XRQ-HanSAMS5	57	62	STRE	stress response element	stress respone
XRQ-HanSAMS5	970	976	MYC	MYC binding site	stress respone
XRQ-HanSAMS5	985	991	MYC	MYC binding site	stress respone
XRQ-HanSAMS5	1140	1146	MYC	MYC binding site	stress respone
XRQ-HanSAMS5	905	915	circadian	circadian	growth and development
XRQ-HanSAMS5	956	963	GT1-motif	light responsiveness	light response
XRQ-HanSAMS5	1086	1093	P-box	gibberellin-responsiveness	hormone respone
XRQ-HanSAMS5	705	711	ARE	anaerobic induction	stress respone
XRQ-HanSAMS5	921	927	ARE	anaerobic induction	stress respone
XRQ-HanSAMS5	948	954	ARE	anaerobic induction	stress respone
XRQ-HanSAMS5	1636	1642	ARE	anaerobic induction	stress respone
XRQ-HanSAMS5	1714	1720	ARE	anaerobic induction	stress respone
XRQ-HanSAMS5	302	310	ERE	ethylene response element	hormone respone
XRQ-HanSAMS5	52	58	MYB	MYB binding site	stress respone
XRQ-HanSAMS5	955	961	MYB	MYB binding site	stress respone
XRQ-HanSAMS5	1002	1008	MYB	MYB binding site	stress respone
XRQ-HanSAMS5	1114	1120	MYB	MYB binding site	stress respone
XRQ-HanSAMS5	1228	1236	CARE	gibberellin-responsiveness	hormone respone
XRQ-HanSAMS5	1267	1277	TCA	salicylic acid responsiveness	hormone respone
XRQ-HanSAMS5	1578	1584	LTR	low-temperature responsiveness	stress respone
XRQ-HanSAMS5	1859	1865	LTR	low-temperature responsiveness	stress respone
XRQ-HanSAMS5	1018	1024	MYB recognition site	MYB binding site	stress respone
XRQ-HanSAMS5	590	597	TATC-box	gibberellin-responsiveness	hormone respone
PSC8-HanSAMS1	55	60	CGTCA-motif	MeJA-responsiveness	hormone respone
PSC8-HanSAMS1	1735	1740	CGTCA-motif	MeJA-responsiveness	hormone respone
PSC8-HanSAMS1	1360	1370	GATA-motif	light responsiveness	light response
PSC8-HanSAMS1	1445	1455	GATA-motif	light responsiveness	light response
PSC8-HanSAMS1	704	710	Box 4	light responsiveness	light response
PSC8-HanSAMS1	881	887	Box 4	light responsiveness	light response
PSC8-HanSAMS1	1102	1108	Box 4	light responsiveness	light response
PSC8-HanSAMS1	1708	1714	Box 4	light responsiveness	light response
PSC8-HanSAMS1	55	60	as-1	salicylic acid responsiveness	hormone respone
PSC8-HanSAMS1	1735	1740	as-1	salicylic acid responsiveness	hormone respone
PSC8-HanSAMS1	180	186	MYC	MYC binding site	stress respone
PSC8-HanSAMS1	242	248	MYC	MYC binding site	stress respone
PSC8-HanSAMS1	264	270	MYC	MYC binding site	stress respone
PSC8-HanSAMS1	266	272	MYC	MYC binding site	stress respone
PSC8-HanSAMS1	751	757	MYC	MYC binding site	stress respone
PSC8-HanSAMS1	1188	1194	MYC	MYC binding site	stress respone
PSC8-HanSAMS1	1639	1653	AT1-motif	light responsiveness	light response
PSC8-HanSAMS1	771	777	TCT-motif	light responsiveness	light response
PSC8-HanSAMS1	978	986	ERE	ethylene response element	hormone respone
PSC8-HanSAMS1	195	200	STRE	stress response element	stress respone
PSC8-HanSAMS1	257	262	STRE	stress response element	stress respone
PSC8-HanSAMS1	1200	1205	STRE	stress response element	stress respone
PSC8-HanSAMS1	1804	1809	STRE	stress response element	stress respone
PSC8-HanSAMS1	1907	1913	A-box	light responsiveness	light response
PSC8-HanSAMS1	1944	1950	A-box	light responsiveness	light response
PSC8-HanSAMS1	795	801	MYB	MYB binding site	stress respone
PSC8-HanSAMS1	1276	1282	MYB	MYB binding site	stress respone
PSC8-HanSAMS1	1901	1907	MYB	MYB binding site	stress respone
PSC8-HanSAMS1	1877	1883	Sp1	light responsiveness	light response
PSC8-HanSAMS1	55	60	TGACG-motif	MeJA-responsiveness	hormone respone
PSC8-HanSAMS1	1735	1740	TGACG-motif	MeJA-responsiveness	hormone respone
PSC8-HanSAMS1	138	144	ARE	anaerobic induction	stress respone
PSC8-HanSAMS1	492	498	ARE	anaerobic induction	stress respone
PSC8-HanSAMS1	1887	1893	ARE	anaerobic induction	stress respone
PSC8-HanSAMS1	1934	1940	ARE	anaerobic induction	stress respone
PSC8-HanSAMS1	558	568	circadian	circadian	growth and development
PSC8-HanSAMS1	345	351	LTR	low-temperature responsiveness	stress respone
PSC8-HanSAMS1	759	768	WUN-motif	wound responsive element	stress respone
PSC8-HanSAMS1	786	795	WUN-motif	wound responsive element	stress respone
[truncated: 360 more rows]
